# Supplementary material for: The mechanistic study of codonopsis pilosula on laryngeal squamous cell carcinoma based on network pharmacology and experimental validation
Source: Front Pharmacol. 2025 Apr 25;16:1542116. doi: 10.3389/fphar.2025.1542116 (PMC12061682; doi:10.3389/fphar.2025.1542116)
Supplement: Supplementary file 1 [file DataSheet1.zip]

Archive with 13 entries (12 files):
- Supplementary Material/
- Supplementary Material/Supplementary_Figure S1.docx
- Supplementary Material/Supplementary_Figure S2.docx
- Supplementary Material/Supplementary_Figure S3.docx
- Supplementary Material/Supplementary_Figure S4.docx
- Supplementary Material/Supplementary_Figure S5.docx
- Supplementary Material/Supplementary_Figure S6.docx
- Supplementary Material/Supplementary_Table S1.docx
- Supplementary Material/Supplementary_Table S2.docx
- Supplementary Material/Supplementary_Table S3.docx
- Supplementary Material/Supplementary_Table S4.docx
- Supplementary Material/Supplementary_Table S5.docx
- Supplementary Material/Supplementary_Table S6.xlsx
