# Supplementary material for: The mechanistic study of codonopsis pilosula on laryngeal squamous cell carcinoma based on network pharmacology and experimental validation
Source: Front Pharmacol. 2025 Apr 25;16:1542116. doi: 10.3389/fphar.2025.1542116 (PMC12061682; doi:10.3389/fphar.2025.1542116)
Supplement: Supplementary file 1 [file DataSheet1.zip › Supplementary Material/Supplementary_Table S6.xlsx]

## Sheet: 代谢物定量信息表
Supplementary Table S6. The list of compounds identified by LC-MS of Codonopsis pilosula extracts
ID	Metabolite	Formula	Retention time(min)	Mass Error (ppm)	m/z	Mode	Adducts	Pubchem_ID	InChiKeys	SMILES	xlogp	KEGG	classA	classB	classC	DS-1	DS-2	DS-3
3.00_815.2547m/z	Poliumoside	C35H46O19	3.0009	-8.93376	815.255	neg	M+FA-H									83091.3	95559.3	105299
0.91_191.0203m/z	Citric acid	C6H8O7	0.910667	3.00535	191.02	neg	M-H					C00158				2.11059e+07	2.04657e+07	2.03676e+07
6.03_193.0513m/z	Ferulic acid	C10H10O4	6.02555	3.31159	193.051	neg	M-H	445858	KSEBMYQBYZTDHS-HWKANZROSA-N	COC1=C(C=CC(=C1)/C=C/C(=O)O)O	1.5	C01494	Phenylpropanoids and polyketides	Cinnamic acids and derivatives	Hydroxycinnamic acids and derivatives	835699	836820	868774
7.02_464.1691n	Isomucronulatol 7-O-glucoside	C23H28O10	7.02333	1.88746	463.162	neg	M-H, M+Cl	125142	SXHOGLPTLQBGDO-ZPHFBNLKSA-N	COC1=C(C(=C(C=C1)C2CC3=C(C=C(C=C3)O[C@H]4[C@@H]([C@H]([C@@H]([C@H](O4)CO)O)O)O)OC2)O)OC	1.1		Phenylpropanoids and polyketides	Isoflavonoids	Isoflavonoid O-glycosides	2.48347e+06	2.68864e+06	2.45555e+06
6.06_137.0248m/z	4-Hydroxybenzoic acid	C7H6O3	6.05865	2.56512	137.025	neg	M-H	135	FJKROLUGYXJWQN-UHFFFAOYSA-N	C1=CC(=CC=C1C(=O)O)O	1.6	C00156	Benzenoids	Benzene and substituted derivatives	Benzoic acids and derivatives	4.70525e+06	4.61869e+06	4.64974e+06
6.94_593.1897m/z	Didymin	C28H34O14	6.93508	3.64993	593.19	neg	M-H	16760075	RMCRQBAILCLJGU-HIBKWJPLSA-N	C[C@H]1[C@@H]([C@H]([C@H]([C@@H](O1)OC[C@@H]2[C@H]([C@@H]([C@H]([C@@H](O2)OC3=CC(=C4C(=O)C[C@H](OC4=C3)C5=CC=C(C=C5)OC)O)O)O)O)O)O)O	-0.7		Phenylpropanoids and polyketides	Flavonoids	Flavonoid glycosides	139505	176482	169712
5.88_151.0405m/z	Vanillin	C8H8O3	5.8841	3.08152	151.041	neg	M-H	1183	MWOOGOJBHIARFG-UHFFFAOYSA-N	COC1=C(C=CC(=C1)C=O)O	1.2	C00755	Benzenoids	Phenols	Methoxyphenols	234827	221925	220469
0.83_827.2754m/z	Maltopentaose	C30H52O26	0.8281	9.69202	827.275	neg	M-H									6.13456e+06	6.15679e+06	6.1117e+06
7.28_284.0691n	Biochanin A	C16H12O5	7.27883	2.0405	283.062	neg	M-H, M+Cl, 2M-H	5280373	WUADCCWRTIWANL-UHFFFAOYSA-N	COC1=CC=C(C=C1)C2=COC3=CC(=CC(=C3C2=O)O)O	3	C00814	Phenylpropanoids and polyketides	Isoflavonoids	O-methylated isoflavonoids	2.67047e+07	2.61524e+07	2.57675e+07
1.12_117.0195m/z	Succinic acid	C4H6O4	1.12475	1.50584	117.02	neg	M-H	1110	KDYFGRWQOYBRFD-UHFFFAOYSA-N	C(CC(=O)O)C(=O)O	-0.6	C00042	Organic acids and derivatives	Carboxylic acids and derivatives	Dicarboxylic acids and derivatives	7.97811e+06	7.92533e+06	7.61403e+06
6.15_610.1956n	Hesperidin	C28H34O15	6.14753	9.4799	609.188	neg	M-H, M+Cl	10621	QUQPHWDTPGMPEX-QJBIFVCTSA-N	C[C@H]1[C@@H]([C@H]([C@H]([C@@H](O1)OC[C@@H]2[C@H]([C@@H]([C@H]([C@@H](O2)OC3=CC(=C4C(=O)C[C@H](OC4=C3)C5=CC(=C(C=C5)OC)O)O)O)O)O)O)O)O	-1.1	C09755	Phenylpropanoids and polyketides	Flavonoids	Flavonoid glycosides	5.05355e+06	4.74505e+06	5.372e+06
5.99_181.0513m/z	3,5-Dimethoxy-4-hydroxybenzaldehyde	C9H10O4	5.98982	3.44307	181.051	neg	M-H									100447	103009	103799
5.99_223.0618m/z	Sinapic acid	C11H12O5	5.98982	2.7244	223.062	neg	M-H					C00482				151258	150324	157812
5.78_417.1202m/z	Liquiritin	C21H22O9	5.78032	2.68907	417.12	neg	M-H	503737	DEMKZLAVQYISIA-ZRWXNEIDSA-N	C1[C@H](OC2=C(C1=O)C=CC(=C2)O)C3=CC=C(C=C3)O[C@H]4[C@@H]([C@H]([C@@H]([C@H](O4)CO)O)O)O	0.4	C16989	Phenylpropanoids and polyketides	Flavonoids	Flavonoid glycosides	161404	159120	161445
7.16_255.0668m/z	Liquiritigenin	C15H12O4	7.16252	1.92098	255.067	neg	M-H	114829	FURUXTVZLHCCNA-AWEZNQCLSA-N	C1[C@H](OC2=C(C1=O)C=CC(=C2)O)C3=CC=C(C=C3)O	2.2	C09762	Phenylpropanoids and polyketides	Flavonoids	Flavans	766174	792981	768876
5.21_197.0462m/z	Syringic acid	C9H10O5	5.20867	3.32681	197.046	neg	M-H	10742	JMSVCTWVEWCHDZ-UHFFFAOYSA-N	COC1=CC(=CC(=C1O)OC)C(=O)O	1	C10833	Benzenoids	Benzene and substituted derivatives	Benzoic acids and derivatives	160651	177471	165288
6.06_299.0569m/z	Hydroxygenkwanin	C16H12O6	6.05865	2.61939	299.057	neg	M-H	5318214	RRRSSAVLTCVNIQ-UHFFFAOYSA-N	COC1=CC(=C2C(=C1)OC(=CC2=O)C3=CC(=C(C=C3)O)O)O	1.7		Phenylpropanoids and polyketides	Flavonoids	O-methylated flavonoids	26773.8	31767.7	29389
6.23_299.0570m/z	Tectorigenin	C16H12O6	6.23297	2.85636	299.057	neg	M-H	5281811	OBBCRPUNCUPUOS-UHFFFAOYSA-N	COC1=C(C2=C(C=C1O)OC=C(C2=O)C3=CC=C(C=C3)O)O	2.6	C10534	Phenylpropanoids and polyketides	Isoflavonoids	Isoflav-2-enes	141152	147247	146153
5.71_313.0725m/z	Pectolinarigenin	C17H14O6	5.71295	2.36791	313.073	neg	M-H	5320438	GPQLHGCIAUEJQK-UHFFFAOYSA-N	COC1=CC=C(C=C1)C2=CC(=O)C3=C(O2)C=C(C(=C3O)OC)O	2	C17784	Phenylpropanoids and polyketides	Flavonoids	O-methylated flavonoids	44550.5	37373.9	51440.3
0.70_154.0627m/z	L-Histidine	C6H9N3O2	0.696433	2.90515	154.063	neg	M-H	6274	HNDVDQJCIGZPNO-YFKPBYRVSA-N	C1=C(NC=N1)C[C@@H](C(=O)O)N	-3.2	C00135	Organic acids and derivatives	Carboxylic acids and derivatives	Amino acids, peptides, and analogues	124038	116276	122546
1.01_737.2424m/z	Tasumatrol L	C36H44O15	1.01403	-0.44781	737.242	neg	M+Na-2H									317966	288445	303784
0.83_665.2190m/z	MALTOTETRAOSE	C24H42O21	0.8281	6.60496	665.219	neg	M-H	446495	LUEWUZLMQUOBSB-ZLBHSGTGSA-N	C([C@@H]1[C@H]([C@@H]([C@H]([C@H](O1)O[C@@H]2[C@H](O[C@@H]([C@@H]([C@H]2O)O)O[C@@H]3[C@H](O[C@@H]([C@@H]([C@H]3O)O)O[C@@H]4[C@H](O[C@@H]([C@@H]([C@H]4O)O)O)CO)CO)CO)O)O)O)O	-9	C02052	Organic oxygen compounds	Organooxygen compounds	Carbohydrates and carbohydrate conjugates	4.58786e+06	4.44556e+06	4.50545e+06
5.94_580.1820n	Narirutin	C27H32O14	5.93528	4.80327	579.175	neg	M-H, M+Cl	442431	HXTFHSYLYXVTHC-AJHDJQPGSA-N	C[C@H]1[C@@H]([C@H]([C@H]([C@@H](O1)OC[C@@H]2[C@H]([C@@H]([C@H]([C@@H](O2)OC3=CC(=C4C(=O)C[C@H](OC4=C3)C5=CC=C(C=C5)O)O)O)O)O)O)O)O	-1.1	C09793	Phenylpropanoids and polyketides	Flavonoids	Flavonoid glycosides	509463	492305	496318
0.83_591.1801m/z	Xylotetraose	C20H34O17	0.8281	4.26014	591.18	neg	M+FA-H	10230811	KPTPSLHFVHXOBZ-BIKCPUHGSA-N	C1[C@H]([C@@H]([C@H]([C@@H](O1)O[C@@H]2CO[C@H]([C@@H]([C@H]2O)O)O[C@@H]3CO[C@H]([C@@H]([C@H]3O)O)O[C@@H]4COC([C@@H]([C@H]4O)O)O)O)O)O	-7.1		Organic oxygen compounds	Organooxygen compounds	Carbohydrates and carbohydrate conjugates	309686	309610	266642
0.76_182.0796n	Mannitol	C6H14O6	0.7583	3.31112	181.072	neg	M-H2O-H, M-H	6251	FBPFZTCFMRRESA-KVTDHHQDSA-N	C([C@H]([C@H]([C@@H]([C@@H](CO)O)O)O)O)O	-3.1	C00392	Organic oxygen compounds	Organooxygen compounds	Carbohydrates and carbohydrate conjugates	1.05758e+06	1.00082e+06	972396
6.11_621.1880m/z	Lethedioside A	C29H34O15	6.11098	8.80952	621.188	neg	M-H	10390853	VCKHKFVWKVWGMH-PFKOEMKTSA-N	COC1=C(C=C(C=C1)C2=CC(=O)C3=C(O2)C=C(C=C3O[C@H]4[C@@H]([C@H]([C@@H]([C@H](O4)CO)O)O)O)OC)OC	0.9		Phenylpropanoids and polyketides	Flavonoids	Flavonoid glycosides	176051	193192	203879
8.99_567.3205m/z	3-O-Acetyl-20-Hydroxyecdysone	C29H46O8	8.99488	5.81289	567.321	neg	M+FA-H	10951463	UWFCFVQTAHITKV-OQQOFWQASA-N	CC(=O)O[C@@H]1C[C@H]2C(=O)C=C3[C@@H]([C@]2(C[C@@H]1O)C)CC[C@]4([C@]3(CC[C@@H]4[C@](C)([C@@H](CCC(C)(C)O)O)O)O)C	1		Lipids and lipid-like molecules	Steroids and steroid derivatives	Bile acids, alcohols and derivatives	184643	192351	174917
6.46_188.1055n	Azelaic acid	C9H16O4	6.46172	3.15952	187.098	neg	M-H2O-H, M+Na-2H, M-H, M+Cl	2266	BDJRBEYXGGNYIS-UHFFFAOYSA-N	C(CCCC(=O)O)CCCC(=O)O	1.6	C08261	Lipids and lipid-like molecules	Fatty Acyls	Fatty acids and conjugates	4.75229e+06	4.93521e+06	4.81156e+06
1.05_180.0672m/z	L-Tyrosine	C9H11NO3	1.04803	3.04675	180.067	neg	M-H	6057	OUYCCCASQSFEME-QMMMGPOBSA-N	C1=CC(=CC=C1C[C@@H](C(=O)O)N)O	-2.3	C00082	Organic acids and derivatives	Carboxylic acids and derivatives	Amino acids, peptides, and analogues	163908	153856	164412
7.42_313.0725m/z	Velutin	C17H14O6	7.41998	2.37623	313.073	neg	M-H	5464381	ROCUOVBWAWAQFD-UHFFFAOYSA-N	COC1=CC(=C2C(=C1)OC(=CC2=O)C3=CC(=C(C=C3)O)OC)O	2		Phenylpropanoids and polyketides	Flavonoids	O-methylated flavonoids	856792	867157	876431
9.26_592.3280m/z	Veratrosine	C33H49NO7	9.25905	4.20993	592.328	neg	M+Na-2H	23616879	WXQHVBNTINGJJR-NIFRNHPISA-N	C[C@H]1C[C@H]([C@@H](NC1)[C@@H](C)C2=C(C3=C(C=C2)[C@@H]4CC=C5C[C@H](CC[C@@]5([C@H]4C3)C)O[C@H]6[C@@H]([C@H]([C@@H]([C@H](O6)CO)O)O)O)C)O	2.7		Benzenoids	Fluorenes		18462.2	14574.2	15541.7
6.67_177.0563m/z	Ferulaldehyde	C10H10O3	6.6733	3.19365	177.056	neg	M-H					C02666				29582.2	33730.1	32869.6
9.45_293.1762m/z	6-Gingerol	C17H26O4	9.45315	1.4135	293.176	neg	M-H	442793	NLDDIKRKFXEWBK-AWEZNQCLSA-N	CCCCC[C@@H](CC(=O)CCC1=CC(=C(C=C1)O)OC)O	2.5	C10462	Benzenoids	Phenols	Methoxyphenols	44156	45650.9	44263
5.56_551.1768m/z	Decuroside I	C26H34O14	5.56033	-0.385895	551.177	neg	M-H2O-H	122169321	AUYDWCKBYROHJQ-SPOVLLSXSA-N	CC(C)([C@H]1CC2=C(O1)C=C3C(=C2)C=CC(=O)O3)O[C@H]4[C@@H]([C@H]([C@@H]([C@H](O4)CO[C@H]5[C@@H]([C@H]([C@@H]([C@H](O5)CO)O)O)O)O)O)O	-1.8		Phenylpropanoids and polyketides	Coumarins and derivatives	Furanocoumarins	45866.6	51920.9	57340.4
3.85_153.0198m/z	Gentisic acid	C7H6O4	3.8548	3.01523	153.02	neg	M-H	3469	WXTMDXOMEHJXQO-UHFFFAOYSA-N	C1=CC(=C(C=C1O)C(=O)O)O	1.6	C00628	Benzenoids	Benzene and substituted derivatives	Benzoic acids and derivatives	239975	231683	237125
7.75_793.4108m/z	Kongensin A	C22H30O5	7.75272	-8.03848	793.411	neg	2M+FA-H	91895304	NUUWPMNNBHROPI-ASAQZKIWSA-N	CC(=O)O[C@@H]1CCC([C@@H]2[C@@]1(C(=O)CC[C@@H]3C=C([C@@H](C2)O)C(=O)C3=C)C)(C)C	2.6		Organic acids and derivatives	Carboxylic acids and derivatives	Carboxylic acid derivatives	57159.4	53500.5	47310.4
3.85_203.0832m/z	L-Tryptophan	C11H12N2O2	3.8548	2.97598	203.083	neg	M-H					C00078				894570	795707	745568
7.04_253.0511m/z	Daidzein	C15H10O4	7.0407	1.87201	253.051	neg	M-H	5281708	ZQSIJRDFPHDXIC-UHFFFAOYSA-N	C1=CC(=CC=C1C2=COC3=C(C2=O)C=CC(=C3)O)O	2.5	C10208	Phenylpropanoids and polyketides	Isoflavonoids	Isoflav-2-enes	139803	151108	140408
11.33_377.2322m/z	Vitexilactone	C22H34O5	11.3292	-3.13318	377.232	neg	M-H	21636178	FBWWXAGANVJTLU-HEXLTJKYSA-N	C[C@@H]1C[C@H]([C@@H]2[C@@]([C@]1(CCC3=CC(=O)OC3)O)(CCCC2(C)C)C)OC(=O)C	3.8		Lipids and lipid-like molecules	Prenol lipids	Terpene lactones	16240	21010.8	19638.6
6.15_301.0726m/z	Hesperetin	C16H14O6	6.14753	2.85444	301.073	neg	M-H	72281	AIONOLUJZLIMTK-AWEZNQCLSA-N	COC1=C(C=C(C=C1)[C@@H]2CC(=O)C3=C(C=C(C=C3O2)O)O)O	2.4	C01709	Phenylpropanoids and polyketides	Flavonoids	O-methylated flavonoids	179831	169256	172723
1.01_575.1858m/z	Quinic acid	C7H12O6	1.01403	5.07025	575.186	neg	3M-H	6508	AAWZDTNXLSGCEK-LNVDRNJUSA-N	C1[C@H](C([C@@H](CC1(C(=O)O)O)O)O)O	-2.4	C00296	Organic oxygen compounds	Organooxygen compounds	Alcohols and polyols	350563	332386	255727
6.41_445.0788m/z	Baicalin	C21H18O11	6.41138	2.53722	445.079	neg	M-H	64982	IKIIZLYTISPENI-ZFORQUDYSA-N	C1=CC=C(C=C1)C2=CC(=O)C3=C(C(=C(C=C3O2)O[C@H]4[C@@H]([C@H]([C@@H]([C@H](O4)C(=O)O)O)O)O)O)O	1.1	C10025	Phenylpropanoids and polyketides	Flavonoids	Flavonoid glycosides	143035	158370	164087
5.78_163.0406m/z	p-Coumaric acid	C9H8O3	5.78032	3.29196	163.041	neg	M-H	323	ZYGHJZDHTFUPRJ-UHFFFAOYSA-N	C1=CC=C2C(=C1)C=CC(=O)O2	1.4	C00811	Phenylpropanoids and polyketides	Coumarins and derivatives		772687	721438	713219
4.84_183.0305m/z	Methyl gallate	C8H8O5	4.83782	3.34318	183.031	neg	M-H	7428	FBSFWRHWHYMIOG-UHFFFAOYSA-N	COC(=O)C1=CC(=C(C(=C1)O)O)O	0.9		Benzenoids	Benzene and substituted derivatives	Benzoic acids and derivatives	27694.8	26579	26998.9
1.52_373.0789m/z	Bergenin (Vakerin	C14H16O9	1.52225	3.98742	373.079	neg	M+FA-H									1.09998e+06	1.06581e+06	1.07717e+06
0.81_579.1807m/z	Nudifloside C	C26H38O12	0.8135	-7.78049	579.181	neg	M+K-2H	10674051	AJSGWOXJRVVHLI-KUNQWTTOSA-N	C/C=C/1\[C@@H]2CC(=O)OC[C@@H]3[C@H](C[C@@H]([C@H]3[C@H](COC(=O)C2=CO[C@H]1O[C@H]4[C@@H]([C@H]([C@@H]([C@H](O4)CO)O)O)O)C)O)C	-0.3		Organic oxygen compounds	Organooxygen compounds	Carbohydrates and carbohydrate conjugates	128298	87241.3	104409
6.13_262.1421n	3-Hexen-1-ol O-b-D-glucopyranoside	C12H22O6	6.12927	1.69145	261.135	neg	M-H, M+Cl	5318045	OZIPFYKAIOOVEJ-ODWUMMNUSA-N	CC/C=C\CCO[C@H]1[C@@H]([C@H]([C@@H]([C@H](O1)CO)O)O)O	-0.4		Lipids and lipid-like molecules	Fatty Acyls	Fatty acyl glycosides	892841	858792	892763
8.85_596.3587m/z	yibeinoside A	C33H53NO7	8.85453	3.11872	596.359	neg	M+Na-2H									29830.1	35768.2	31660.4
9.52_249.1501m/z	Volvalerenic acid C	C15H22O3	9.52257	1.87316	249.15	neg	M-H	46938448	UFUCTYSVQPEEFA-ZTUIHPJCSA-N	CC1([C@@H]2[C@H]1/C=C(/CC[C@@H](C(=C)CC2)O)\C(=O)O)C	2.4		Lipids and lipid-like molecules	Prenol lipids	Sesquiterpenoids	79380.6	75971.8	77864
10.73_554.3052m/z	1-Linoleoyl-sn-glycero-3-phosphorylcholine	C26H50NO7P	10.7299	6.41245	554.305	neg	M+Cl	11005824	SPJFYYJXNPEZDW-FTJOPAKQSA-N	CCCCC/C=C\C/C=C\CCCCCCCC(=O)OC[C@H](COP(=O)([O-])OCC[N+](C)(C)C)O	5	C04100	Lipids and lipid-like molecules	Glycerophospholipids	Glycerophosphocholines	164077	163605	164679
0.77_377.0869m/z	alpha-Gentiobiose	C12H22O11	0.77415	3.74691	377.087	neg	M+Cl	12302012	DLRVVLDZNNYCBX-LFWCVFAXSA-N	C([C@@H]1[C@H]([C@@H]([C@H]([C@@H](O1)OC[C@@H]2[C@H]([C@@H]([C@H]([C@H](O2)O)O)O)O)O)O)O)O	-4.7		Organic oxygen compounds	Organooxygen compounds	Carbohydrates and carbohydrate conjugates	2.74877e+07	2.62048e+07	2.69146e+07
2.17_509.1521m/z	2'-FUCOSYLLACTOSE	C18H32O15	2.16985	6.71223	509.152	neg	M+Na-2H									7.20277e+06	7.29268e+06	7.20173e+06
7.16_263.1293m/z	Abscisic acid	C15H20O4	7.16252	1.74542	263.129	neg	M-H	5280896	JLIDBLDQVAYHNE-YKALOCIXSA-N	CC1=CC(=O)CC([C@]1(/C=C/C(=C\C(=O)O)/C)O)(C)C	1.6	C06082	Lipids and lipid-like molecules	Prenol lipids	Sesquiterpenoids	31176.2	34538	33815.8
0.73_669.2136m/z	Primeverose	C11H20O10	0.7284	6.50379	669.214	neg	2M+FA-H	5460006	XOPPYWGGTZVUFP-DLWPFLMGSA-N	C1[C@H]([C@@H]([C@H]([C@@H](O1)OC[C@H]([C@H]([C@@H]([C@H](C=O)O)O)O)O)O)O)O	-5	C08245	Organic oxygen compounds	Organooxygen compounds	Carbohydrates and carbohydrate conjugates	593255	546929	594285
4.48_491.1413m/z	6-O-Vanilloylsucrose	C20H28O14	4.47653	1.44587	491.141	neg	M-H	51136426	CFTZBGSPPBNRNF-GXFVINSESA-N	COC1=C(C=CC(=C1)C(=O)OC[C@@H]2[C@H]([C@@H]([C@H]([C@H](O2)O[C@@]3([C@@H]([C@H]([C@@H](O3)CO)O)O)CO)O)O)O)O	-2.4		Phenylpropanoids and polyketides	Tannins	Hydrolyzable tannins	5.82219e+06	6.04538e+06	6.15954e+06
5.63_577.2656m/z	Roridin A	C29H40O9	5.62858	0.27287	577.266	neg	M+FA-H	9915017	NSFWWJIQIKBZMJ-PAGWOCKZSA-N	C[C@@H]1CCO[C@H](/C=C/C=C\C(=O)O[C@@H]2C[C@@H]3[C@]4([C@]2([C@]5(CCC(=C[C@H]5O3)C)COC(=O)[C@H]1O)C)CO4)[C@@H](C)O	2.2	C09716	Lipids and lipid-like molecules	Prenol lipids	Sesquiterpenoids	553366	535581	591896
5.59_263.0565m/z	4-Methylumbelliferyl acetate	C12H10O4	5.59402	1.76141	263.056	neg	M+FA-H	366	HXVZGASCDAGAPS-UHFFFAOYSA-N	CC1=CC(=O)OC2=C1C=CC(=C2)OC(=O)C	2	C03837	Phenylpropanoids and polyketides	Coumarins and derivatives		10735	12304.3	15006
0.76_215.0334m/z	THEOBROMINE	C7H8N4O2	0.7583	-3.89268	215.033	neg	M+Cl	5429	YAPQBXQYLJRXSA-UHFFFAOYSA-N	CN1C=NC2=C1C(=O)NC(=O)N2C	-0.8	C07480	Organoheterocyclic compounds	Imidazopyrimidines	Purines and purine derivatives	6.19959e+06	6.05814e+06	5.81685e+06
2.81_583.1907m/z	Bruceantin	C28H36O11	2.80947	-8.16444	583.191	neg	M+Cl	5281304	IRQXZTBHNKVIRL-GOTQHHPNSA-N	CC1=C(C(=O)C[C@]2([C@H]1C[C@@H]3[C@]45[C@@H]2[C@H]([C@@H]([C@]([C@@H]4[C@H](C(=O)O3)OC(=O)/C=C(\C)/C(C)C)(OC5)C(=O)OC)O)O)C)O	1.7	C08749	Lipids and lipid-like molecules	Prenol lipids	Terpene lactones	299226	321698	283981
5.09_179.0356m/z	Caffeic acid	C9H8O4	5.08807	3.50246	179.036	neg	M-H	689043	QAIPRVGONGVQAS-DUXPYHPUSA-N	C1=CC(=C(C=C1/C=C/C(=O)O)O)O	1.2	C01481	Phenylpropanoids and polyketides	Cinnamic acids and derivatives	Hydroxycinnamic acids and derivatives	162254	169661	165962
5.99_520.1949n	Pinoresinol 4-O-glucoside	C26H32O11	5.98982	0.938301	519.188	neg	M-H, M+Cl	486614	QLJNETOQFQXTLI-WMYFGKAISA-N	COC1=C(C=CC(=C1)[C@@H]2[C@H]3CO[C@@H]([C@H]3CO2)C4=CC(=C(C=C4)O[C@H]5[C@@H]([C@H]([C@@H]([C@H](O5)CO)O)O)O)OC)O	0.5	C17529	Lignans, neolignans and related compounds	Lignan glycosides		225802	206152	234844
9.50_882.5064n	Prosapogenin CP6	C46H74O16	9.50415	9.84985	927.505	neg	M+Na-2H, M+FA-H	15625347	IAGSHEHQJJTLLR-UHFFFAOYSA-N	CC1C(C(C(C(O1)OC2C(C(COC2OC3CCC4(C(C3(C)CO)CCC5(C4CC=C6C5(CCC7(C6CC(CC7)(C)C)C(=O)O)C)C)C)O)O)O)OC8C(C(C(CO8)O)O)O)O	2.1		Lipids and lipid-like molecules	Prenol lipids	Triterpenoids	1.91017e+06	2.32059e+06	2.151e+06
7.80_285.0774m/z	Licochalcone B	C16H14O5	7.8031	1.84941	285.077	neg	M-H	5318999	DRDRYGIIYOPBBZ-XBXARRHUSA-N	COC1=C(C=CC(=C1O)O)/C=C/C(=O)C2=CC=C(C=C2)O	2.6		Phenylpropanoids and polyketides	Linear 1,3-diarylpropanoids	Chalcones and dihydrochalcones	288174	299601	300397
5.56_437.2329n	N1,N10-Bis(p-coumaroyl)spermidine	C25H31N3O4	5.56033	3.22724	436.226	neg	M-H, M+Cl	15270795	QYBCBMVQSCJMSA-VOMDNODZSA-N	C1=CC(=CC=C1/C=C/C(=O)NCCCCNCCCNC(=O)/C=C/C2=CC=C(C=C2)O)O	3		Benzenoids	Benzene and substituted derivatives	Styrenes	887312	827637	864669
4.10_653.1982m/z	5'-Methylthioadenosine	C11H15N5O3S	4.10195	8.79221	653.198	neg	2M+Hac-H	439176	WUUGFSXJNOTRMR-IOSLPCCCSA-N	CSC[C@@H]1[C@H]([C@H]([C@@H](O1)N2C=NC3=C(N=CN=C32)N)O)O	-0.3	C00170	Nucleosides, nucleotides, and analogues	5'-deoxyribonucleosides	5'-deoxy-5'-thionucleosides	4.29505e+06	4.38764e+06	4.38989e+06
4.51_845.2491m/z	Ikarisoside C	C38H48O20	4.51405	0.620073	845.249	neg	M+Na-2H									47995.5	56202.9	63159.9
5.71_637.2188m/z	Verbaspinoside	C30H38O15	5.71295	7.81641	637.219	neg	M-H	23928137	RLGYLKXDNQBDCU-HUSRUCGJSA-N	C[C@H]1[C@@H]([C@H]([C@H]([C@@H](O1)O[C@H]2[C@@H]3C=CO[C@H]([C@@H]3[C@@]4([C@H]2O4)CO)O[C@H]5[C@@H]([C@H]([C@@H]([C@H](O5)CO)O)O)O)OC(=O)/C=C/C6=CC=CC=C6)O)O	-1.7		Phenylpropanoids and polyketides	Cinnamic acids and derivatives	Cinnamic acid esters	460829	466014	465197
6.65_265.1449m/z	2,3-Dihydroxypterodontic acid	C15H22O4	6.65472	1.49809	265.145	neg	M-H	23872152	MNLUMTSGGLOUCH-WHLPLNIVSA-N	C[C@H]1[C@H]([C@@H](C[C@]2(C1=C[C@@H](CC2)C(=C)C(=O)O)C)O)O	1.8		Lipids and lipid-like molecules	Prenol lipids	Sesquiterpenoids	127023	128789	121585
5.76_463.0890m/z	hyperoside	C21H20O12	5.76247	1.70886	463.089	neg	M-H	5281643	OVSQVDMCBVZWGM-DTGCRPNFSA-N	C1=CC(=C(C=C1C2=C(C(=O)C3=C(C=C(C=C3O2)O)O)O[C@H]4[C@@H]([C@H]([C@H]([C@H](O4)CO)O)O)O)O)O	0.4		Phenylpropanoids and polyketides	Flavonoids	Flavonoid glycosides	45604.7	54966.1	43044.2
8.77_245.1188m/z	Graniline	C15H20O4	8.76893	1.98629	245.119	neg	M-H2O-H	21593565	ZEIYNPAINVEWGP-PVZBEVCSSA-N	C[C@@]12C[C@@H]3[C@H](C[C@H]1C(=C)[C@@H](C[C@@H]2O)O)C(=C)C(=O)O3	0.9		Lipids and lipid-like molecules	Prenol lipids	Terpene lactones	192267	194458	209508
6.80_259.0980m/z	Chlorantholide E	C15H18O5	6.79733	1.4917	259.098	neg	M-H2O-H	101574499	MNNCBMRTYDNEHU-FBUXBERBSA-N	CC1=CC(=O)C[C@]2([C@H]1CC3=C(C(=O)O[C@]3([C@H]2O)O)C)C	-0.5		Lipids and lipid-like molecules	Prenol lipids	Terpene lactones	153509	148028	148626
5.38_435.1310m/z	Phloridzin	C21H24O10	5.38463	3.04332	435.131	neg	M-H	6072	IOUVKUPGCMBWBT-QNDFHXLGSA-N	C1=CC(=CC=C1CCC(=O)C2=C(C=C(C=C2O[C@H]3[C@@H]([C@H]([C@@H]([C@H](O3)CO)O)O)O)O)O)O	1.2	C01604	Phenylpropanoids and polyketides	Flavonoids	Flavonoid glycosides	62440.5	62215.1	74157.2
6.41_775.2915m/z	Sanshodiol	C20H22O6	6.41138	-7.8829	775.291	neg	2M+Hac-H	14237706	GRYMYKQGSSTJBA-UHFFFAOYSA-N	COC1=C(C=CC(=C1)C2C(C(CO2)CC3=CC4=C(C=C3)OCO4)CO)O	2.6		Lignans, neolignans and related compounds	Furanoid lignans	Tetrahydrofuran lignans	106994	154767	136081
0.80_149.0460m/z	DL-Arabinose	C5H10O5	0.800517	3.03164	149.046	neg	M-H	854	PYMYPHUHKUWMLA-UHFFFAOYSA-N	C(C(C(C(C=O)O)O)O)O	-2.3	C00216	Organic oxygen compounds	Organooxygen compounds	Carbohydrates and carbohydrate conjugates	535194	539748	502705
2.70_433.1368m/z	Genipin 10-O-glucoside	C17H24O10	2.70353	4.36166	433.137	neg	M+FA-H	168011879	UIMRMNVCHAOGMP-SLPUFNDNSA-N	COC(=O)C1=CO[C@H]([C@H]2[C@@H]1CC=C2CO[C@H]3[C@@H]([C@H]([C@@H]([C@H](O3)CO)O)O)O)O	-2.3					553891	588673	576215
7.11_191.0356m/z	Scopoletin	C10H8O4	7.11005	3.05455	191.036	neg	M-H	5280460	RODXRVNMMDRFIK-UHFFFAOYSA-N	COC1=C(C=C2C(=C1)C=CC(=O)O2)O	1.5	C01752	Phenylpropanoids and polyketides	Coumarins and derivatives	Hydroxycoumarins	9190.94	8794.03	8398.32
5.76_223.0618m/z	Tetillapyrone	C11H14O6	5.76247	2.63752	223.062	neg	M-H2O-H	11010113	IKQMMZYPEPBOGT-VGMNWLOBSA-N	CC1=C(OC(=O)C(=C1)[C@@H]2C[C@H]([C@@H](O2)CO)O)O	-0.3		Organic oxygen compounds	Organooxygen compounds	Carbohydrates and carbohydrate conjugates	503346	477849	490823
5.85_195.0669m/z	Paeonilactone B	C10H12O4	5.84968	3.3522	195.067	neg	M-H	10375422	GFSTVWDPRTWASK-XSSZXYGBSA-N	C[C@@]1(C[C@@H]2[C@H](CC1=O)C(=C)C(=O)O2)O	0.1	C17455	Organoheterocyclic compounds	Benzofurans		900306	845164	829529
7.80_823.4204m/z	Oleragenoside	C42H64O16	7.8031	9.98884	823.42	neg	M-H	76401311	QUKCKUMUBOPETR-UHFFFAOYSA-N	CC1(CCC2(CCC3(C(=CCC4C3(CCC5C4(CC(C(C5(C)C=O)OC6C(C(C(C(O6)C(=O)O)O)O)O)O)C)C)C2C1)C)C(=O)OC7C(C(C(C(O7)CO)O)O)O)C	2		Lipids and lipid-like molecules	Prenol lipids	Terpene glycosides	69547.5	46438.7	73160.5
6.41_243.1244m/z	4-Oxododecanedioic acid	C12H20O5	6.41138	2.32734	243.124	neg	M-H	13213508	HHXMOTDTSDYYEI-UHFFFAOYSA-N	C(CCCC(=O)CCC(=O)O)CCCC(=O)O	1.1		Organic acids and derivatives	Keto acids and derivatives	Medium-chain keto acids and derivatives	571991	577611	594193
6.64_317.1042m/z	2-O-Acetyltutin	C17H20O7	6.63787	3.41664	317.104	neg	M-H2O-H	75492729	UUEQFDNPPWQXQE-VKLNUZRBSA-N	CC(=C)[C@@H]1[C@@H]2[C@H]([C@]3([C@@]4(CO4)[C@H]5[C@@H]([C@]3([C@H]1C(=O)O2)O)O5)C)OC(=O)C	0.1					119730	124262	126632
1.44_601.2007m/z	Securiterpenoside	C11H18O8	1.43815	3.85239	601.201	neg	2M+FA-H	5321222	QJALTHDWQWOLLT-ZBGLXGBJSA-N	C=C(CCO[C@H]1[C@@H]([C@H]([C@@H]([C@H](O1)CO)O)O)O)C(=O)O	-1.6		Lipids and lipid-like molecules	Saccharolipids		352923	341116	358880
6.81_505.1718m/z	Teucryeminone	C24H28O9	6.81452	0.556015	505.172	neg	M+FA-H	23899981	UWRDCNVTKORVMI-QSQWZJICSA-N	C[C@@H]1CC(=O)[C@@]2([C@@H]([C@@]13C[C@H](OC3=O)C4=COC=C4)CC[C@@H]([C@]25CO5)OC(=O)C)COC(=O)C	0.8		Lipids and lipid-like molecules	Prenol lipids	Terpene lactones	131635	124359	129801
5.78_300.9998m/z	Ellagic acid	C14H6O8	5.78032	2.81606	301	neg	M-H	5281855	AFSDNFLWKVMVRB-UHFFFAOYSA-N	C1=C2C3=C(C(=C1O)O)OC(=O)C4=CC(=C(C(=C43)OC2=O)O)O	1.1	C10788	Phenylpropanoids and polyketides	Tannins	Hydrolyzable tannins	38736.1	42252.2	42209.2
3.05_321.1202m/z	Triethyl citrate	C12H20O7	3.0537	3.81239	321.12	neg	M+FA-H	6506	DOOTYTYQINUNNV-UHFFFAOYSA-N	CCOC(=O)CC(CC(=O)OCC)(C(=O)OCC)O	0.1		Organic acids and derivatives	Carboxylic acids and derivatives	Tricarboxylic acids and derivatives	42239.1	45542	40715.5
6.13_401.1257m/z	Brosimacutin G	C20H20O6	6.12927	4.10915	401.126	neg	M+FA-H	11325738	KJPLNWFZFTXFPY-FQMXMGHCSA-N	CC(C)([C@@H]1[C@H](C2=C(O1)C=CC(=C2O)C(=O)/C=C/C3=CC=C(C=C3)O)O)O	3		Phenylpropanoids and polyketides	Linear 1,3-diarylpropanoids	Chalcones and dihydrochalcones	26295.3	24245.6	32274.5
6.09_549.1974m/z	Tracheloside	C27H34O12	6.09467	-0.648952	549.197	neg	M-H	169511	LWYAMIUSVGPFKS-CGLYQLBNSA-N	COC1=C(C=C(C=C1)C[C@H]2COC(=O)[C@@]2(CC3=CC(=C(C=C3)O[C@H]4[C@@H]([C@H]([C@@H]([C@H](O4)CO)O)O)O)OC)O)OC	1		Lignans, neolignans and related compounds	Lignan glycosides		34267.2	34393.6	30522.9
5.23_639.1982m/z	6-O-trans-Cinnamoylphlorigidoside B	C28H34O14	5.22717	8.69041	639.198	neg	M+FA-H									466881	549859	504775
6.03_417.1565m/z	Albaspidin AP	C22H26O8	6.02555	2.45458	417.157	neg	M-H	25096734	KINDGCLGBSBXOD-UHFFFAOYSA-N	CCC(=O)C1=C(C(=C(C(C1=O)(C)C)O)CC2=C(C(C(=O)C(=C2O)C(=O)C)(C)C)O)O	1.8		Organic acids and derivatives	Vinylogous acids		198070	209027	203988
7.54_225.1139m/z	12-Hydroxyjasmonic acid	C12H18O4	7.54053	2.74639	225.114	neg	M-H	5497122	RZGFUGXQKMEMOO-BSANDHCLSA-N	C1CC(=O)[C@@H]([C@H]1CC(=O)O)C/C=C\CCO	0.4	C21669	Lipids and lipid-like molecules	Fatty Acyls	Lineolic acids and derivatives	363839	354072	349376
1.59_763.2619m/z	Methyl nomilinate 17-glucoside	C35H50O16	1.59037	4.63949	763.262	neg	M+K-2H									400007	391168	420717
10.89_405.2659m/z	3-Oxocholic acid	C24H38O5	10.8884	3.10593	405.266	neg	M-H	5283956	OEKUSRBIIZNLHZ-DJDNIQJZSA-N	C[C@H](CCC(=O)O)[C@H]1CC[C@@H]2[C@@]1([C@H](C[C@H]3[C@H]2[C@@H](C[C@H]4[C@@]3(CCC(=O)C4)C)O)O)C	3.2		Lipids and lipid-like molecules	Steroids and steroid derivatives	Bile acids, alcohols and derivatives	856827	895012	859715
7.18_461.1099m/z	Granatomycin E	C22H22O11	7.17995	2.12775	461.11	neg	M-H	132331203	ABHOBVJKBDCTNB-SQIZHHNWSA-N	C[C@H]1C2=C([C@@H]([C@@H](O1)CC(=O)O)O)C(=C3C(=C2O)C(=O)C4=C(C3=O)C5CC(C4(C(O5)C)O)O)O	-1.2		Benzenoids	Anthracenes	Anthraquinones	1.50676e+06	1.65306e+06	1.56118e+06
5.78_667.2286m/z	1''-O-beta-D-glucopyranosylformoside	C31H42O17	5.78032	6.17597	667.229	neg	M-H2O-H	102074742	YZKWKMFJOBZHGV-DTYPFZMBSA-N	C/C=C/1\[C@@H](C(=CO[C@H]1O[C@H]2[C@@H]([C@H]([C@@H]([C@H](O2)CO)O)O)O)C(=O)OC)CC(=O)OC3=CC=C(C=C3)CCO[C@H]4[C@@H]([C@H]([C@@H]([C@H](O4)CO)O)O)O	-2.2		Lipids and lipid-like molecules	Prenol lipids	Terpene glycosides	159556	134099	134341
0.79_719.2088m/z	Dadahol A	C39H38O12	0.788883	-3.08241	719.209	neg	M+Na-2H									1.17165e+06	1.1701e+06	1.20144e+06
7.54_583.2212m/z	Spathulatol	C30H34O9	7.54053	5.11226	583.221	neg	M+FA-H	125181495	BEMKEMOWLZXDHN-QBBKHEGPSA-N	COC1=C2C(=C3[C@@H]([C@H]([C@@H](CC3=C1)CO)CO)C4=CC(=C(C=C4)O)OC)[C@H]([C@H](O2)C5=CC(=C(C=C5)O)OC)CO	2.7		Phenylpropanoids and polyketides	2-arylbenzofuran flavonoids		78196.8	91021.3	84809.7
4.64_353.0890m/z	Chlorogenic acid	C16H18O9	4.6422	3.50756	353.089	neg	M-H	1794427	CWVRJTMFETXNAD-JUHZACGLSA-N	C1[C@H]([C@H]([C@@H](C[C@@]1(C(=O)O)O)OC(=O)/C=C/C2=CC(=C(C=C2)O)O)O)O	-0.4	C00852	Organic oxygen compounds	Organooxygen compounds	Alcohols and polyols	59370	53929.2	53041.4
1.37_267.0737m/z	Inosine	C10H12N4O5	1.36932	0.696976	267.074	neg	M-H	135398641	UGQMRVRMYYASKQ-KQYNXXCUSA-N	C1=NC2=C(C(=O)N1)N=CN2[C@H]3[C@@H]([C@@H]([C@H](O3)CO)O)O	-1.3	C00294	Nucleosides, nucleotides, and analogues	Purine nucleosides		32667.3	28777.9	30466.6
5.83_225.0775m/z	8,9-Didehydro-7-hydroxydolichodial	C10H12O3	5.83187	3.46797	225.077	neg	M+FA-H	3062370	HPPDWCXQOXACSB-SCZZXKLOSA-N	CC1=C([C@H](C[C@@H]1O)C(=C)C=O)C=O	-0.4		Lipids and lipid-like molecules	Prenol lipids	Monoterpenoids	41434	43872.5	44232.2
0.88_162.0534n	1,6-anhydro-b-D-Glucose	C6H10O5	0.8798	3.4949	383.121	neg	2M+Hac-H, M+FA-H	2724705	TWNIBLMWSKIRAT-VFUOTHLCSA-N	C1[C@@H]2[C@H]([C@@H]([C@H]([C@H](O1)O2)O)O)O	-2.1		Organoheterocyclic compounds	Oxepanes		6.04776e+06	5.89813e+06	5.71958e+06
0.72_193.0360m/z	D-Mannuronic Acid	C6H10O7	0.718417	3.3098	193.036	neg	M-H	439630	AEMOLEFTQBMNLQ-VANFPWTGSA-N	[C@@H]1([C@@H]([C@H](OC([C@H]1O)O)C(=O)O)O)O	-2.3	C02024	Organic oxygen compounds	Organooxygen compounds	Carbohydrates and carbohydrate conjugates	521499	486619	499795
10.31_595.2911m/z	Lysofungin	C27H49O12P	10.3127	3.62894	595.291	neg	M-H	45359145	SAHCQBPGXQFTRA-ZOEHVZSMSA-N	CCCCC/C=C\C/C=C\CCCCCCCC(=O)OC[C@@H](COP(=O)(O)OC1[C@@H]([C@H](C([C@H]([C@H]1O)O)O)O)O)O	1.8		Lipids and lipid-like molecules	Glycerophospholipids	Glycerophosphoinositols	591972	604783	656911
6.62_403.1414m/z	Nitidanin	C21H24O8	6.6226	3.78407	403.141	neg	M-H	10501396	AZTAGXIJLPKJOR-SRXMEYSWSA-N	COC1=CC(=CC2=C1O[C@@H]([C@H](O2)C3=CC(=C(C(=C3)OC)O)OC)CO)/C=C/CO	1.9		Organoheterocyclic compounds	Benzodioxanes	Phenylbenzodioxanes	62473.4	73095.3	70942.9
7.45_317.0685m/z	Dihydrotamarixetin	C16H14O7	7.45288	5.75579	317.069	neg	M-H									15438.5	18273.9	12694.1
1.08_563.1864m/z	XYLOBIOSE	C10H18O9	1.07712	6.29922	563.186	neg	2M-H	439538	LGQKSQQRKHFMLI-WSNPFVOISA-N	C1[C@H]([C@@H]([C@H]([C@@H](O1)O[C@@H]2COC([C@@H]([C@H]2O)O)O)O)O)O	-4	C01630	Organic oxygen compounds	Organooxygen compounds	Carbohydrates and carbohydrate conjugates	246986	240526	215567
4.51_305.0678m/z	Epigallocatechin	C15H14O7	4.51405	3.58965	305.068	neg	M-H	10425234	XMOCLSLCDHWDHP-WFASDCNBSA-N	C1[C@@H]([C@@H](OC2=CC(=CC(=C21)O)O)C3=CC(=C(C(=C3)O)O)O)O	0	C12136	Phenylpropanoids and polyketides	Flavonoids	Flavans	45030	45738.6	43241.8
0.88_546.1791n	Daidzein 4,7-dirhamnoside	C27H30O12	0.8798	9.85025	545.172	neg	M-H, M+K-2H									3.60548e+06	3.3793e+06	3.46905e+06
6.03_389.1620m/z	Piptocarphin F	C21H28O8	6.02555	3.45263	389.162	neg	M-H2O-H	6436819	UBMOPFJLLXVNIM-NTEUORMPSA-N	CCOCC1=C/2C(CC(C3(CCC(O3)(/C=C2/OC1=O)C)O)(C)O)OC(=O)C(=C)C	0.4		Organoheterocyclic compounds	Dihydrofurans	Furanones	31655.9	31728.4	27409.4
6.50_164.0359m/z	Coixol	C8H7NO3	6.49843	3.46411	164.036	neg	M-H	10772	MKMCJLMBVKHUMS-UHFFFAOYSA-N	COC1=CC2=C(C=C1)NC(=O)O2	1.1		Organoheterocyclic compounds	Benzoxazoles	Benzoxazolones	8955.51	8480.48	8904.44
13.96_283.2648m/z	Stearic acid	C18H36O2	13.9579	1.83044	283.265	neg	M-H	5281	QIQXTHQIDYTFRH-UHFFFAOYSA-N	CCCCCCCCCCCCCCCCCC(=O)O	7.4	C01530	Lipids and lipid-like molecules	Fatty Acyls	Fatty acids and conjugates	509749	595065	514448
3.59_205.0724m/z	3-Methyladipic acid	C7H12O4	3.59263	3.8147	205.072	neg	M+FA-H	12292	SYEOWUNSTUDKGM-UHFFFAOYSA-N	CC(CCC(=O)O)CC(=O)O	0.4		Lipids and lipid-like molecules	Fatty Acyls	Fatty acids and conjugates	3.38493e+06	3.53689e+06	3.67626e+06
6.90_333.2081m/z	(10alpha)-16alpha,17,19-Trihydroxykaurane-18-oic acid	C20H32O5	6.90268	2.64854	333.208	neg	M-H2O-H	102309004	DWSHSMIESAAXBC-XSQBMUMNSA-N	C[C@@]12CCC[C@@]([C@H]1CC[C@]34[C@H]2CC[C@H](C3)[C@](C4)(CO)O)(CO)C(=O)O	2.2		Lipids and lipid-like molecules	Prenol lipids	Diterpenoids	62606.3	71625.8	74773.4
5.71_216.1366n	Virginiaebutanolide C	C11H20O4	5.71295	1.98615	261.135	neg	M-H, M+FA-H	40565489	ONFPUQOPHZOEKF-UTLUCORTSA-N	CCCCC[C@@H]([C@@H]1[C@@H](COC1=O)CO)O	1.7		Lipids and lipid-like molecules	Fatty Acyls	Fatty alcohols	135925	132692	127436
0.90_521.1285m/z	Drynachromoside A	C22H28O13	0.895483	1.60222	521.128	neg	M+Na-2H	71661133	BEVXGYXIMDDDHJ-HHLLRHCNSA-N	C[C@H]1[C@@H]([C@H]([C@H]([C@@H](O1)OC2=CC(=C3C(=C2)OC(=CC3=O)C)O)O)O)O[C@H]4[C@@H]([C@H]([C@@H]([C@H](O4)CO)O)O)O	-1.1		Organic oxygen compounds	Organooxygen compounds	Carbohydrates and carbohydrate conjugates	1.19526e+06	1.21749e+06	1.11643e+06
1.51_431.1214m/z	trans-3-Indoleacrylic acid	C11H8NO2	1.50692	-9.27174	431.121	neg	2M+Hac-H	5375048	PLVPPLCLBIEYEA-AATRIKPKSA-N	C1=CC=C2C(=C1)C(=CN2)/C=C/C(=O)O	2.2		Organoheterocyclic compounds	Indoles and derivatives	Indoles	121920	115214	112594
6.57_417.1202m/z	Neoisoliquiritin	C21H22O9	6.56808	2.67482	417.12	neg	M-H	5320092	XQWFHGOIUZFQPJ-LXGDFETPSA-N	C1=CC(=CC=C1/C=C/C(=O)C2=C(C=C(C=C2)O[C@H]3[C@@H]([C@H]([C@@H]([C@H](O3)CO)O)O)O)O)O	1.7		Phenylpropanoids and polyketides	Flavonoids	Flavonoid glycosides	68373.6	71368.8	73226.7
2.70_218.1040m/z	Calcium pantothenate		2.70353	2.28107	218.104	neg	M+?	443753	FAPWYRCQGJNNSJ-UBKPKTQASA-L	CC(C)(CO)[C@H](C(=O)NCCC(=O)[O-])O.CC(C)(CO)[C@H](C(=O)NCCC(=O)[O-])O.[Ca+2]	None	C12276	Organic acids and derivatives	Carboxylic acids and derivatives	Amino acids, peptides, and analogues	92647.6	91153.6	92382.4
0.92_160.0621m/z	Glucosamine	C6H13NO5	0.9236	2.92736	160.062	neg	M-H2O-H	439213	MSWZFWKMSRAUBD-IVMDWMLBSA-N	C([C@@H]1[C@H]([C@@H]([C@H](C(O1)O)N)O)O)O	-2.8	C00329	Organic oxygen compounds	Organooxygen compounds	Carbohydrates and carbohydrate conjugates	157694	161108	144449
1.04_557.1756m/z	Pumiloside	C26H28N2O9	1.03583	-4.16502	557.176	neg	M+FA-H	10346314	ODQBQUXGRYBRTP-FWMZWJSFSA-N	C=C[C@@H]1[C@@H]2C[C@H]3C4=C(CN3C(=O)C2=CO[C@H]1O[C@H]5[C@@H]([C@H]([C@@H]([C@H](O5)CO)O)O)O)C(=O)C6=CC=CC=C6N4	-0.6	C16723	Organic oxygen compounds	Organooxygen compounds	Carbohydrates and carbohydrate conjugates	347871	308091	291049
5.87_275.0928m/z	Corianin	C15H18O6	5.86675	1.12756	275.093	neg	M-H2O-H									209254	205686	201573
6.48_261.1137m/z	1alpha,4beta,10beta-Trihydroxyguaia-2,11(13)-dien-12,6alpha-olide	C15H20O5	6.48005	1.62502	261.114	neg	M-H2O-H	14845605	SGHTVVJDLWGFLU-XAUBGQFWSA-N	C[C@@]1(CC[C@@H]2[C@@H]([C@@H]3[C@]1(C=C[C@]3(C)O)O)OC(=O)C2=C)O	-0.1		Lipids and lipid-like molecules	Prenol lipids	Terpene lactones	29990.2	39248.6	31258.7
7.39_207.0669m/z	5-Hydroxy-1-tetralone	C10H10O2	7.38607	3.64308	207.067	neg	M+FA-H	119921	YPPZCRZRQHFRBH-UHFFFAOYSA-N	C1CC2=C(C=CC=C2O)C(=O)C1	2.1		Benzenoids	Tetralins		54247.8	48736.9	48833.5
5.18_363.1822m/z	Denudaquinol	C19H26O4	5.17593	2.8747	363.182	neg	M+FA-H	102025310	FJFOYRHXOZSRFV-RIYZIHGNSA-N	CC(=CCC/C(=C/CC1=C(C(=CC(=C1)O)CC(=O)OC)O)/C)C	4.8		Lipids and lipid-like molecules	Prenol lipids	Quinone and hydroquinone lipids	95677.4	87156.8	88412.8
6.16_233.0461m/z	Plumbagin	C11H8O3	6.16257	3.1129	233.046	neg	M+FA-H	10205	VCMMXZQDRFWYSE-UHFFFAOYSA-N	CC1=CC(=O)C2=C(C1=O)C=CC=C2O	2.3	C10387	Benzenoids	Naphthalenes	Naphthoquinones	270746	257261	271443
5.07_150.0687n	2-Methoxy-4-vinylphenol	C9H10O2	5.07113	4.45055	195.067	neg	M-H, M+FA-H	332	YOMSJEATGXXYPX-UHFFFAOYSA-N	COC1=C(C=CC(=C1)C=C)O	2.4		Benzenoids	Phenols	Methoxyphenols	90781.5	102687	97164.8
5.92_447.1673m/z	Lariciresinol acetate	C22H26O7	5.91893	3.10717	447.167	neg	M+FA-H	16745400	LVYMIYJFCKIBMR-UHFFFAOYSA-N	CC(=O)OCC1C(COC1C2=CC(=C(C=C2)O)OC)CC3=CC(=C(C=C3)O)OC	3		Lignans, neolignans and related compounds	Furanoid lignans	Tetrahydrofuran lignans	69824.1	66230.7	72167.7
1.44_661.2240m/z	N4-Benzoyl-2-deoxycytidine	C16H17N3O5	1.43815	-3.59554	661.224	neg	2M-H	9797617	MPSJHJFNKMUKCN-OUCADQQQSA-N	C1[C@@H]([C@H](O[C@H]1N2C=CC(=NC2=O)NC(=O)C3=CC=CC=C3)CO)O	0.7		Nucleosides, nucleotides, and analogues	Pyrimidine nucleosides	Pyrimidine 2'-deoxyribonucleosides	142114	141615	129498
6.43_477.1778m/z	Caleurticolide 2-methylacrylate	C23H28O8	6.42808	2.70406	477.178	neg	M+FA-H	168011811	TXWWBAZJPNQNMZ-FUSMTTFYSA-N	CC/1C[C@@H]2[C@@H]([C@@H](C([C@@](C(=O)/C=C1)(C)O)OC(=O)C(=C)C)OC(=O)C(=C)C)C(=C)C(=O)O2	3.1		Lipids and lipid-like molecules	Prenol lipids	Terpene lactones	69441.1	63660.3	74636.7
7.15_709.4243m/z	Songoramine	C22H29NO3	7.14592	2.99764	709.424	neg	2M-H	14526618	YSSPOBAEOOLGAT-UHFFFAOYSA-N	CCN1C2C3CC4C2(C5CCC4(C1O5)C)C6C37CC(C(=C)C7O)C(=O)C6	1.6		Lipids and lipid-like molecules	Prenol lipids	Diterpenoids	85609.4	81373.3	92884.9
6.48_745.2772m/z	2,7-Dimethyl-1,4-dihydroxynaphthalene 1-O-glucoside	C18H22O7	6.48005	8.42292	745.277	neg	2M+FA-H	134714923	ZMEFPRRKVCVENF-QFXBJFAPSA-N	CC1=CC2=C(C(=CC(=C2C=C1)O)C)O[C@H]3[C@@H]([C@H]([C@@H]([C@H](O3)CO)O)O)O	1.4		Organic oxygen compounds	Organooxygen compounds	Carbohydrates and carbohydrate conjugates	139563	132883	157467
4.48_432.1282n	Licoagroside B	C18H24O12	4.47653	3.33787	431.121	neg	M-H2O-H, M-H	22297602	WCVUIHQUPRXYKT-RGCIIANRSA-N	CC1=C(C(=O)C=CO1)O[C@H]2[C@@H]([C@H]([C@@H]([C@H](O2)COC(=O)CC(C)(CC(=O)O)O)O)O)O	-2.4		Lipids and lipid-like molecules	Saccharolipids		2.62989e+06	2.62769e+06	2.66485e+06
6.39_829.3002m/z	Vernodalol	C20H24O8	6.39353	9.84171	829.3	neg	2M+FA-H	442318	FZALQGCQQJLGKE-BBNZOYGDSA-N	COC(=O)C(=C)[C@@H]1[C@H](C[C@@]2(COC(=O)C(=C)[C@@H]2[C@H]1O)C=C)OC(=O)C(=C)CO	1.2	C09577	Lipids and lipid-like molecules	Prenol lipids	Terpene lactones	184252	188675	188138
5.40_149.0249m/z	1-Oxo-4-hydroxy-2-en-4-ethylcyclohexa-5,8-olide	C8H8O4	5.4031	2.62595	149.025	neg	M-H2O-H	85844078	USTIRZSUTZHBAK-UHFFFAOYSA-N	C1C2C(CC(=O)O2)(C=CC1=O)O	-1.1		Organoheterocyclic compounds	Benzofurans		32247.6	32826.5	31667.9
5.30_385.1152m/z	6-Epiharpagide	C15H24O10	5.29793	9.96354	385.115	neg	M+Na-2H	21604821	XUWSHXDEJOOIND-VOAFIZDZSA-N	C[C@@]1(C[C@@H]([C@]2([C@@H]1[C@@H](OC=C2)O[C@H]3[C@@H]([C@H]([C@@H]([C@H](O3)CO)O)O)O)O)O)O	-3.3		Lipids and lipid-like molecules	Prenol lipids	Terpene glycosides	23894.1	19405.5	18638.5
6.30_271.0616m/z	Protosappanin A	C15H12O5	6.30428	1.39312	271.062	neg	M-H	128001	MUKYVRVYBBYJSI-UHFFFAOYSA-N	C1C(=O)COC2=C(C=CC(=C2)O)C3=CC(=C(C=C31)O)O	2		Organic oxygen compounds	Organooxygen compounds	Ethers	45356.2	45825.7	45837.9
6.04_445.1150m/z	4''-methyloxy-Genistin	C22H22O10	6.04142	2.29491	445.115	neg	M-H	71621984	DQFZFJHZGAOITN-YCDQRNBNSA-N	CO[C@@H]1[C@H](O[C@H]([C@@H]([C@H]1O)O)OC2=CC(=C3C(=C2)OC=C(C3=O)C4=CC=C(C=C4)O)O)CO	0.8		Phenylpropanoids and polyketides	Isoflavonoids	Isoflavonoid O-glycosides	158480	153013	146124
5.59_593.1536m/z	Kaempferol-3-O-rutinoside	C27H30O15	5.59402	3.99902	593.154	neg	M-H	5318767	RTATXGUCZHCSNG-QHWHWDPRSA-N	C[C@H]1[C@@H]([C@H]([C@H]([C@@H](O1)OC[C@@H]2[C@H]([C@@H]([C@H]([C@@H](O2)OC3=C(OC4=CC(=CC(=C4C3=O)O)O)C5=CC=C(C=C5)O)O)O)O)O)O)O	-0.9	C21833	Phenylpropanoids and polyketides	Flavonoids	Flavonoid glycosides	53988.2	50544.9	61464.3
7.45_419.0994m/z	Odontoside	C20H22O11	7.45288	2.31234	419.099	neg	M-H2O-H	5320735	MFOVLHFTNQGRLH-BFMVXSJESA-N	C1=CC(=C(C=C1COC(=O)C2=CC(=C(C=C2)O)O)O)O[C@H]3[C@@H]([C@H]([C@@H]([C@H](O3)CO)O)O)O	0		Organic oxygen compounds	Organooxygen compounds	Carbohydrates and carbohydrate conjugates	213767	234115	235700
4.30_175.0618m/z	D-(-)-Pantolactone	C6H10O3	4.2966	4.46895	175.062	neg	M+FA-H	439368	SERHXTVXHNVDKA-BYPYZUCNSA-N	CC1(COC(=O)[C@@H]1O)C	0.5		Organoheterocyclic compounds	Lactones	Gamma butyrolactones	624883	648372	661060
6.99_341.1042m/z	Przewaquinone C	C18H16O4	6.98802	3.95088	341.104	neg	M+FA-H	126071	JVRKHBLVECIWMZ-UHFFFAOYSA-N	CC1=COC2=C1C(=O)C(=O)C3=C2C=CC4=C3CCCC4(C)O	2.2		Lipids and lipid-like molecules	Prenol lipids	Diterpenoids	189605	201147	182242
3.65_375.0946m/z	2-Hydroxy-3-methoxybenzoic acid glucose ester	C14H18O9	3.64522	3.87642	375.095	neg	M+FA-H	101687175	AKQPDLWSZUWOPL-CGUBKOMSSA-N	COC1=CC=CC(=C1O)C(=O)O[C@H]2[C@@H]([C@H]([C@@H]([C@H](O2)CO)O)O)O	-0.2		Organic oxygen compounds	Organooxygen compounds	Carbohydrates and carbohydrate conjugates	85171.9	83221.9	96327.4
5.94_450.1183n	Cyanidin-3-O-glucoside chloride		5.93528	6.07065	431.1	neg	M-H2O-H, M-H					C08604				92615.7	94718.6	100152
2.21_125.0247m/z	Pyrogallol	C6H6O3	2.20588	2.08197	125.025	neg	M-H	1057	WQGWDDDVZFFDIG-UHFFFAOYSA-N	C1=CC(=C(C(=C1)O)O)O	0.5	C01108	Benzenoids	Phenols	Benzenetriols and derivatives	321051	323510	324958
1.05_243.0628m/z	Uridine	C9H12N2O6	1.04803	2.15154	243.063	neg	M-H	6029	DRTQHJPVMGBUCF-XVFCMESISA-N	C1=CN(C(=O)NC1=O)[C@H]2[C@@H]([C@@H]([C@H](O2)CO)O)O	-2	C00299	Nucleosides, nucleotides, and analogues	Pyrimidine nucleosides		1.05857e+06	1.0354e+06	1.01013e+06
5.69_329.1405m/z	Tagitinin C	C19H24O6	5.69463	2.94815	329.14	neg	M-H2O-H	11256548	DUQSSEQKLJQACA-FESGBCJUSA-N	C/C/1=C/[C@@H]2[C@@H]([C@@H](C[C@@](/C=C/C1=O)(C)O)OC(=O)C(C)C)C(=C)C(=O)O2	2.1		Lipids and lipid-like molecules	Prenol lipids	Terpene lactones	51802	48325.1	55747.8
6.53_221.0462m/z	Hymecromone	C10H8O3	6.53348	3.73678	221.046	neg	M+FA-H	5280567	HSHNITRMYYLLCV-UHFFFAOYSA-N	CC1=CC(=O)OC2=C1C=CC(=C2)O	1.9	C03081	Phenylpropanoids and polyketides	Coumarins and derivatives	Hydroxycoumarins	106126	103721	101367
0.79_431.1425m/z	Gentioflavin	C10H11NO3	0.788883	-9.0472	431.142	neg	2M+FA-H	442536	GLNRAZLQBMAROT-UHFFFAOYSA-N	CC1C(=C2CCOC(=O)C2=CN1)C=O	-0.1	C09962	Organoheterocyclic compounds	Lactones	Delta valerolactones	300841	252809	219588
2.51_723.2058m/z	Neonuezhenide	C31H42O18	2.5127	-8.49229	723.206	neg	M+Na-2H	101720830	IQOYABZSYGZAAQ-OEUACMKRSA-N	C/C=C/1\[C@@H](C(=CO[C@H]1O[C@H]2[C@@H]([C@H]([C@@H]([C@H](O2)CO)O)O)O)C(=O)OC)CC(=O)OC[C@@H]3[C@H]([C@@H]([C@H]([C@@H](O3)OCCC4=CC(=C(C=C4)O)O)O)O)O	-2.6		Lipids and lipid-like molecules	Saccharolipids		54312.8	88598.6	64311.4
1.71_169.0148m/z	Gallic acid	C7H6O5	1.70932	3.51375	169.015	neg	M-H	370	LNTHITQWFMADLM-UHFFFAOYSA-N	C1=C(C=C(C(=C1O)O)O)C(=O)O	0.7	C01424	Benzenoids	Benzene and substituted derivatives	Benzoic acids and derivatives	21789.2	20268.4	23493.8
7.23_329.0677m/z	Iristectorigenin B	C17H14O7	7.23298	3.01543	329.068	neg	M-H	5488781	WRZOUWHPDDOJNR-UHFFFAOYSA-N	COC1=C(C=C(C=C1)C2=COC3=C(C2=O)C(=C(C(=C3)O)OC)O)O	2.6		Phenylpropanoids and polyketides	Isoflavonoids	O-methylated isoflavonoids	107575	115538	108567
6.62_555.2270m/z	Isotoosendanin	C30H38O11	6.6226	5.92572	555.227	neg	M-H2O-H	162642250	GEHGAWHOBGXBGC-MFIPDTIPSA-N	CC(=O)O[C@@H]1C[C@@H]([C@@]23COC([C@@]1([C@@H]2C[C@H]([C@@]4([C@@H]3C(=O)[C@@H]([C@@]5([C@H]4C(=O)C[C@H]5C6=COC=C6)C)OC(=O)C)C)O)C)O)O	0.5		Lipids and lipid-like molecules	Prenol lipids	Triterpenoids	215150	201575	210083
6.83_483.2376m/z	Isovouacapenol C	C27H34O5	6.83217	-2.6879	483.238	neg	M+FA-H									303475	307603	325277
1.95_164.0722m/z	Phenylalanin	C9H11NO2	1.94927	3.06221	164.072	neg	M-H	994	COLNVLDHVKWLRT-UHFFFAOYSA-N	C1=CC=C(C=C1)CC(C(=O)O)N	-1.5	C02057	Organic acids and derivatives	Carboxylic acids and derivatives	Amino acids, peptides, and analogues	2.08937e+06	2.04324e+06	1.9811e+06
0.75_311.1104m/z	2-(4-Hydroxy-3-methoxyphenyl)ethanol, 4'-Glucosid	C15H22O8	0.7481	-9.89632	311.11	neg	M-H2O-H									115928	103797	122194
5.35_275.1041m/z	N-(1-Carboxy-2-phenylethyl)glutamine	C14H18N2O5	5.35057	1.16279	275.104	neg	M-H2O-H	558649	XHHOHZPNYFQJKL-UHFFFAOYSA-N	C1=CC=C(C=C1)CC(C(=O)O)NC(=O)CCC(C(=O)O)N	-3		Organic acids and derivatives	Carboxylic acids and derivatives	Amino acids, peptides, and analogues	430800	417965	419895
5.10_168.0430n	Vanillic acid	C8H8O4	5.1044	4.4957	395.1	neg	M-H, 2M+Hac-H	8468	WKOLLVMJNQIZCI-UHFFFAOYSA-N	COC1=C(C=CC(=C1)C(=O)O)O	1.4	C06672	Benzenoids	Benzene and substituted derivatives	Benzoic acids and derivatives	925491	927982	959933
7.35_643.2446m/z	Azadirachtin B	C33H42O14	7.35012	7.57916	643.245	neg	M-H2O-H	21725521	USRBWQQLHKQWAV-ZGKQVQOISA-N	C/C=C(\C)/C(=O)O[C@@H]1C[C@@H]([C@]23CO[C@@H]([C@H]2[C@]([C@@H]([C@H]4[C@H]3[C@@]1(CO4)C(=O)OC)O)(C)[C@@]56[C@@H]7C[C@H]([C@@]5(O6)C)[C@]8(C=CO[C@H]8O7)O)C(=O)OC)O	-0.4	C08748	Lipids and lipid-like molecules	Prenol lipids	Triterpenoids	135468	137881	146181
7.56_267.0666m/z	Dehydroherbarin	C16H14O5	7.55902	1.20774	267.067	neg	M-H2O-H	11833010	ITUSOEBAIVROCD-UHFFFAOYSA-N	CC1=CC2=C(CO1)C(=O)C3=C(C2=O)C=C(C=C3OC)OC	1.8		Phenylpropanoids and polyketides	Isochromanequinones	Benzoisochromanequinones	33294.8	36471.2	37493.5
7.40_287.0566m/z	(+)-Gallocatechin	C15H14O7	7.4027	1.64886	287.057	neg	M-H2O-H	9882981	XMOCLSLCDHWDHP-DOMZBBRYSA-N	C1[C@H]([C@@H](OC2=CC(=CC(=C21)O)O)C3=CC(=C(C(=C3)O)O)O)O	0	C12127	Phenylpropanoids and polyketides	Flavonoids	Flavans	136330	137072	128067
2.91_467.1419m/z	3-O-Ethyl-L-ascorbic acid	C8H12O6	2.91257	3.19363	467.142	neg	2M+Hac-H	150736	ZGSCRDSBTNQPMS-UJURSFKZSA-N	CCOC1=C(C(=O)O[C@@H]1[C@H](CO)O)O	-1.5	C18342	Organoheterocyclic compounds	Dihydrofurans	Furanones	24129.5	26645.4	28672.7
6.01_555.2271m/z	Pungiolide A	C29H34O8	6.0083	6.93534	555.227	neg	M+FA-H									115698	111134	133935
7.82_287.0930m/z	2-Hydroxy-5-(2-hydroxy-4-methoxybenzyl)-4-methoxybenzaldehyde	C16H16O5	7.82122	1.81459	287.093	neg	M-H									426868	441480	423884
1.45_629.1988m/z	Pseudolaric acid B-glucopyranoside	C29H38O13	1.45362	-3.16629	629.199	neg	M+Cl	10031398	UUDZDKPKXAEKLA-YHLOYHKPSA-N	C/C(=C\C=C\[C@@]1([C@@H]2CC[C@@]3([C@@]2(CCC(=CC3)C(=O)OC)OC(=O)C)C(=O)O1)C)/C(=O)O[C@H]4[C@@H]([C@H]([C@@H]([C@H](O4)CO)O)O)O	0.5		Lipids and lipid-like molecules	Prenol lipids	Terpene lactones	1.32248e+06	1.30792e+06	1.28973e+06
7.25_825.4355m/z	Platycoside K	C42H68O17	7.25	9.08886	825.435	neg	M-H2O-H									86225.6	98320.7	109811
2.19_347.0996m/z	Picraquassioside D	C13H18O8	2.1874	4.05049	347.1	neg	M+FA-H	56776291	SJBWDSQCMPAGHA-UHFFFAOYSA-N	COC1=CC(=CC(=C1)O)OC2C(C(C(C(O2)CO)O)O)O	-0.9		Organic oxygen compounds	Organooxygen compounds	Carbohydrates and carbohydrate conjugates	7.7783e+06	7.85876e+06	7.88784e+06
14.15_459.3276m/z	Deoxyflindissone	C30H46O2	14.1535	7.11544	459.328	neg	M+Na-2H	70698213	WAGHSYJXJAHWPX-LLUYJYKPSA-N	CC(=C[C@H]1C[C@H](CO1)[C@@H]2CC[C@]3([C@]2(CC[C@H]4C3=CC[C@@H]5[C@@]4(CCC(=O)C5(C)C)C)C)C)C	7.4		Lipids and lipid-like molecules	Prenol lipids	Triterpenoids	260335	248385	255718
6.83_327.1248m/z	Juncuenin D	C18H18O3	6.83217	3.52831	327.125	neg	M+FA-H	44178856	YMHWAVLJEDKKGD-UHFFFAOYSA-N	CC1=C(C=CC2=C1CCC3(C2=CC(=O)C(=C3C=C)C)O)O	2.1		Lipids and lipid-like molecules	Steroids and steroid derivatives	Oxosteroids	80518.3	84147.8	81015.7
6.52_219.0306m/z	Purpurogallin	C11H8O5	6.51637	2.969	219.031	neg	M-H	135403797	WDGFFVCWBZVLCE-UHFFFAOYSA-N	C1=CC2=CC(=C(C(=C2C(=O)C(=C1)O)O)O)O	2.1	C09964	Hydrocarbon derivatives	Tropones	Tropolones	132673	136747	131991
7.63_371.1149m/z	Moracin P	C19H18O5	7.6281	3.82146	371.115	neg	M+FA-H	25208124	QFUCSEIKNTUPPA-GOSISDBHSA-N	CC1([C@@H](CC2=C(O1)C=C3C(=C2)C=C(O3)C4=CC(=CC(=C4)O)O)O)C	3.3		Phenylpropanoids and polyketides	2-arylbenzofuran flavonoids		46182.5	51741.9	49350.5
0.88_363.1418m/z	11-Dehydroxygrevilloside B	C17H26O7	0.8798	-1.99565	363.142	neg	M+Na-2H	91885017	MWVXDTUYXNKDPO-NQNKBUKLSA-N	CCCCCC1=CC(=CC(=C1)O[C@H]2[C@@H]([C@H]([C@@H]([C@H](O2)CO)O)O)O)O	1.6		Organic oxygen compounds	Organooxygen compounds	Carbohydrates and carbohydrate conjugates	577773	555688	531739
5.83_651.2341m/z	Neohesperidose	C12H22O10	5.83187	-1.81589	651.234	neg	2M-H	441426	VSRVRBXGIRFARR-OUEGHFHCSA-N	C[C@H]1[C@@H]([C@H]([C@H]([C@@H](O1)O[C@@H]2[C@H]([C@@H]([C@H](O[C@H]2O)CO)O)O)O)O)O	-3.7	C08244	Organic oxygen compounds	Organooxygen compounds	Carbohydrates and carbohydrate conjugates	241359	233470	243116
5.04_439.2097m/z	14-Deoxy-epsilon-caesalpin	C24H34O6	5.03535	-1.31874	439.21	neg	M+Na-2H									30843.9	29042.1	35206.6
6.74_369.1356m/z	2',4'-Dihydroxy-4-prenyloxychalcone	C20H20O4	6.7424	3.96513	369.136	neg	M+FA-H	38355910	VVSZRCIUFBADJQ-BJMVGYQFSA-N	CC(=CCOC1=CC=C(C=C1)/C=C/C(=O)C2=C(C=C(C=C2)O)O)C	5		Phenylpropanoids and polyketides	Linear 1,3-diarylpropanoids	Chalcones and dihydrochalcones	37478.7	33657.9	34627.6
6.65_352.1778m/z	Croalbidine	C18H29NO7	6.65472	3.29702	352.178	neg	M-H2O-H	317194	CYVCLVKKOTUWRC-UHFFFAOYSA-N	CC(C)C1C(=O)OC2CCN3C2C(COC(=O)C(C1(C)O)(C)O)C(C3)O	-0.1		Organoheterocyclic compounds	Pyrrolizidines		19261.8	24588.4	17899.6
3.84_499.1228m/z	Lindleyin	C23H26O11	3.83705	1.32141	499.123	neg	M+Na-2H									23755.6	29452.1	23098.2
1.98_565.1800m/z	Gomisin D	C28H34O10	1.98332	-8.66493	565.18	neg	M+Cl	75130910	VLLFEMVDMFTBHG-UHFFFAOYSA-N	CC1CC2=CC3=C(C4=C2C5=C(C(=C(C=C5C(C1(C)O)OC(=O)C(C(CO4)C)(C)O)OC)OC)OC)OCO3	3.5	C17816	Phenylpropanoids and polyketides	Tannins	Hydrolyzable tannins	1.33132e+06	1.33827e+06	1.17458e+06
5.61_669.2090m/z	Hesperidin methylchalcone	C29H36O15	5.61232	8.66351	669.209	neg	M+FA-H									45520.3	60157.9	60490
4.95_151.0406m/z	P-Anisic acid	C8H8O3	4.94633	3.22535	151.041	neg	M-H									68360.3	70151.1	67234.1
0.83_161.0460m/z	L-GLUCOSE	C6H12O6	0.8281	2.78565	161.046	neg	M-H2O-H	10954115	GZCGUPFRVQAUEE-VANKVMQKSA-N	C([C@@H]([C@@H]([C@H]([C@@H](C=O)O)O)O)O)O	-2.9	C00031	Organic oxygen compounds	Organooxygen compounds	Carbohydrates and carbohydrate conjugates	1.87715e+06	1.88825e+06	1.74807e+06
1.42_791.2554m/z	Scropolioside B	C41H46O17	1.42077	-0.284052	791.255	neg	M-H2O-H	45360375	PCHWYSGBVKSPAM-VNWDAGECSA-N	C[C@H]1[C@@H]([C@H]([C@H]([C@@H](O1)O[C@H]2[C@@H]3C=CO[C@H]([C@@H]3[C@@]4([C@H]2O4)CO)O[C@H]5[C@@H]([C@H]([C@@H]([C@H](O5)CO)O)O)O)OC(=O)C)OC(=O)/C=C/C6=CC=CC=C6)OC(=O)/C=C/C7=CC=CC=C7	1.6		Phenylpropanoids and polyketides	Cinnamic acids and derivatives	Cinnamic acid esters	957419	1.00739e+06	995924
1.12_783.2511m/z	Sylvestroside I	C33H48O19	1.12475	3.62011	783.251	neg	M+Cl	101967019	VSNATUGVSVGFFN-RXSNYNEVSA-N	C[C@H]1[C@H](C[C@H]2[C@@H]1[C@@H](OC=C2C(=O)OC)O[C@H]3[C@@H]([C@H]([C@@H]([C@H](O3)CO)O)O)O)OC(=O)C4=CO[C@H]([C@@H]([C@@H]4CCO)C=C)O[C@H]5[C@@H]([C@H]([C@@H]([C@H](O5)CO)O)O)O	-2.3		Lipids and lipid-like molecules	Prenol lipids	Terpene glycosides	159105	134224	128799
5.33_189.0775m/z	trans-4-Hydroxycyclohexanecarboxylic Acid	C7H12O3	5.33365	4.41425	189.077	neg	M+FA-H	151138	HCFRWBBJISAZNK-UHFFFAOYSA-N	C1CC(CCC1C(=O)O)O	0.3		Organic oxygen compounds	Organooxygen compounds	Alcohols and polyols	434653	439972	452885
5.37_725.2004m/z	Yadanzioside M	C34H40O16	5.36728	-8.31272	725.2	neg	M+Na-2H									107463	102064	114832
6.94_521.1670m/z	Decuroside IV	C25H32O13	6.93508	0.987213	521.167	neg	M-H2O-H	75368779	WUXQDGGGYDCEJK-PVXHOAACSA-N	CC(C)(C1CC2=C(O1)C=C3C(=C2)C=CC(=O)O3)O[C@H]4[C@@H]([C@H]([C@@H]([C@H](O4)CO[C@H]5[C@@H]([C@](CO5)(CO)O)O)O)O)O	-1.5		Phenylpropanoids and polyketides	Coumarins and derivatives	Furanocoumarins	2.96207e+06	2.99949e+06	2.8884e+06
1.42_329.0888m/z	Vanillic acid glucoside	C14H18O9	1.42077	3.0905	329.089	neg	M-H									167599	161931	153570
5.33_515.1931m/z	Longifloroside A	C27H34O11	5.33365	1.6017	515.193	neg	M-H2O-H	91895361	XANQOACQMNIJQL-ZFNUXFBTSA-N	COC1=C(C=C(C=C1)[C@H]2[C@@H](C3=C(O2)C(=CC(=C3)/C=C/CO[C@H]4[C@@H]([C@H]([C@@H]([C@H](O4)CO)O)O)O)OC)CO)OC	0.6		Phenylpropanoids and polyketides	2-arylbenzofuran flavonoids		741574	736352	735595
6.88_265.1449m/z	Ugandenial A	C15H22O4	6.88463	1.36516	265.145	neg	M-H	38363412	XLGNZQXMDVSKOV-FDEJFUCISA-N	C[C@]12CCCC([C@@H]1CC=C3[C@@]2([C@@H](OC3=O)O)O)(C)C	2.2		Organoheterocyclic compounds	Naphthofurans		100066	111389	106799
4.01_355.0682m/z	Caffeic acid 4-O-glucuronide	C15H16O10	4.01445	3.18835	355.068	neg	M-H	25171780	LTGOIJNQWZWJRF-ZYZFHZPYSA-N	C1=CC(=C(C=C1/C=C/C(=O)O)O)O[C@H]2[C@@H]([C@H]([C@@H]([C@H](O2)C(=O)O)O)O)O	-0.4		Organic oxygen compounds	Organooxygen compounds	Carbohydrates and carbohydrate conjugates	244784	256129	249252
6.46_593.1899m/z	Torosachrysone 8-O-beta-gentiobioside	C28H36O15	6.46172	3.77836	593.19	neg	M-H2O-H	102149429	PZXAOBBHZRFNJH-GIQCOQNHSA-N	CC1(CC2=CC3=CC(=CC(=C3C(=C2C(=O)C1)O)O[C@H]4[C@@H]([C@H]([C@@H]([C@H](O4)CO[C@H]5[C@@H]([C@H]([C@@H]([C@H](O5)CO)O)O)O)O)O)O)OC)O	-1.7		Organic oxygen compounds	Organooxygen compounds	Carbohydrates and carbohydrate conjugates	360050	326258	344783
9.44_309.2079m/z	Sterebin A	C18H30O4	9.43523	2.44462	309.208	neg	M-H	21681091	GUVJPXABQYFWPD-JOSLJWRDSA-N	CC(=O)/C=C/[C@@H]1[C@]2(CCCC([C@@H]2[C@H]([C@@H]([C@@]1(C)O)O)O)(C)C)C	2.1		Lipids and lipid-like molecules	Prenol lipids	Sesquiterpenoids	3.22828e+06	3.28939e+06	3.25957e+06
6.97_433.1154m/z	Casanthranol	C21H22O10	6.97148	3.19683	433.115	neg	M-H									27475.6	29335.7	28318.2
5.12_741.2673m/z	Arctigenin 4'-O-beta-gentiobioside	C33H44O16	5.12303	8.87235	741.267	neg	M+FA-H	14681436	FEQSYBHDHIPRKS-QWNZGVGBSA-N	COC1=C(C=C(C=C1)C[C@H]2COC(=O)[C@@H]2CC3=CC(=C(C=C3)O[C@H]4[C@@H]([C@H]([C@@H]([C@H](O4)CO[C@H]5[C@@H]([C@H]([C@@H]([C@H](O5)CO)O)O)O)O)O)O)OC)OC	-0.4		Lignans, neolignans and related compounds	Lignan glycosides		125438	135932	136936
8.37_229.1451m/z	Virginiaebutanolide A	C12H22O4	8.36815	2.56383	229.145	neg	M-H	40561590	MZARLLPKPUWXEX-VWYCJHECSA-N	CC(C)CCC[C@@H]([C@@H]1[C@@H](COC1=O)CO)O	2		Lipids and lipid-like molecules	Fatty Acyls	Fatty alcohols	90338.4	90632.4	91132.5
6.29_301.0363m/z	Quercetin	C15H10O7	6.28625	2.95263	301.036	neg	M-H	5280343	REFJWTPEDVJJIY-UHFFFAOYSA-N	C1=CC(=C(C=C1C2=C(C(=O)C3=C(C=C(C=C3O2)O)O)O)O)O	1.5	C00389	Phenylpropanoids and polyketides	Flavonoids	Flavones	25733.6	28938.6	25204.7
10.92_441.2426m/z	Tingenone	C28H36O3	10.9231	3.533	441.243	neg	M+Na-2H					C08638				26732.5	27676	24341
1.00_148.0442m/z	L-Methionine	C5H11NO2S	0.995533	2.61617	148.044	neg	M-H	6137	FFEARJCKVFRZRR-BYPYZUCNSA-N	CSCC[C@@H](C(=O)O)N	-1.9	C00073	Organic acids and derivatives	Carboxylic acids and derivatives	Amino acids, peptides, and analogues	10960.5	11929.1	10575.3
6.13_477.1050m/z	Apiosylskimmin	C20H24O12	6.12927	7.77019	477.105	neg	M+Na-2H	14236613	SXPBJYHKMRWZNA-ZITSYKRSSA-N	C1[C@@]([C@H]([C@@H](O1)OC[C@@H]2[C@H]([C@@H]([C@H]([C@@H](O2)OC3=CC4=C(C=C3)C=CC(=O)O4)O)O)O)O)(CO)O	-2		Phenylpropanoids and polyketides	Coumarins and derivatives	Coumarin glycosides	97227.1	98214.4	97228.4
5.76_353.1041m/z	Kigelinone	C19H16O4	5.76247	3.37431	353.104	neg	M+FA-H	442752	CKCXAMWUYPZVFL-LURJTMIESA-N	C[C@@H](C1=CC2=C(O1)C(=O)C3=C(C2=O)C=CC=C3O)O	2	C10362	Organoheterocyclic compounds	Naphthofurans		47150.7	48236.3	45900.7
5.18_153.0198m/z	PATULIN	C7H6O4	5.17593	3.11884	153.02	neg	M-H	4696	ZRWPUFFVAOMMNM-UHFFFAOYSA-N	C1C=C2C(=CC(=O)O2)C(O1)O	-1	C16748	Organoheterocyclic compounds	Pyrans		98103.6	89988.6	91695.5
0.79_209.0673m/z	2-Deoxy-D-glucose	C6H12O5	0.788883	4.08661	209.067	neg	M+FA-H					C00586				615436	618142	555966
7.49_269.0822m/z	Medicarpin	C16H14O4	7.4869	1.08415	269.082	neg	M-H	336327	NSRJSISNDPOJOP-BBRMVZONSA-N	COC1=CC2=C(C=C1)[C@@H]3COC4=C([C@@H]3O2)C=CC(=C4)O	2.6	C01729	Phenylpropanoids and polyketides	Isoflavonoids	Furanoisoflavonoids	173422	177735	170599
5.18_449.1100m/z	Picraquassioside B	C19H24O11	5.17593	8.11392	449.11	neg	M+Na-2H	10432711	QLBFQDMGRBRSSW-DNYZQHFQSA-N	COC1=C(C(=C(C2=C1C=CO2)OC)O[C@H]3[C@@H]([C@H]([C@@H]([C@H](O3)CO)O)O)O)CCC(=O)O	-0.1		Organic oxygen compounds	Organooxygen compounds	Carbohydrates and carbohydrate conjugates	154063	165727	173719
7.39_307.0732m/z	Indirubin	C16H10N2O2	7.38607	2.9867	307.073	neg	M+FA-H									14803.3	17160.1	16853.2
7.47_447.2069m/z	Lophanthoidin B	C24H32O8	7.46987	9.93249	447.207	neg	M-H	14193971	FOQUQAGAAHKGMV-UHFFFAOYSA-N	CC(COC(=O)C)C1=C(C2=C(C(=O)C1=O)C3(CCCC(C3C(C2OC(=O)C)O)(C)C)C)O	2.1		Lipids and lipid-like molecules	Prenol lipids	Diterpenoids	116730	106912	105373
7.13_301.0726m/z	Gnetucleistol C	C15H12O4	7.12695	3.36895	301.073	neg	M+FA-H	102004732	QVTAJIWJPWMJLB-UHFFFAOYSA-N	COC1=CC=CC2=C1C=C(O2)C3=CC(=CC(=C3)O)O	3.2		Phenylpropanoids and polyketides	2-arylbenzofuran flavonoids		750870	738509	737026
6.48_301.0376m/z	Purpurin	C14H8O5	6.48005	8.83768	301.038	neg	M+FA-H	6683	BBNQQADTFFCFGB-UHFFFAOYSA-N	C1=CC=C2C(=C1)C(=O)C3=C(C2=O)C(=C(C=C3O)O)O	2.9	C10395	Benzenoids	Anthracenes	Anthraquinones	45527.8	49381.2	44067.6
11.35_296.2360n	Laetisaric acid	C18H32O3	11.3481	2.98048	295.229	neg	M-H, M+Cl	5281117	UKRXAPMQXXXXTD-QMEIEYGNSA-N	CCCCC/C=C\C/C=C\[C@@H](CCCCCCC(=O)O)O	5.1	C08318	Lipids and lipid-like molecules	Fatty Acyls	Lineolic acids and derivatives	1.99682e+06	2.09196e+06	2.02037e+06
6.57_859.3147m/z	Aschantin	C22H24O7	6.56808	-4.43188	859.315	neg	2M+Hac-H					C17845				75315.5	63610.2	82973.8
7.30_373.0943m/z	Pinobanksin 3-O-propanoate	C18H16O6	7.29673	4.23807	373.094	neg	M+FA-H	46886755	LIVRDRUFOJECRK-MSOLQXFVSA-N	CCC(=O)O[C@@H]1[C@H](OC2=CC(=CC(=C2C1=O)O)O)C3=CC=CC=C3	3.2		Phenylpropanoids and polyketides	Flavonoids	Flavans	54886.8	48590.7	47590.3
0.73_539.1385m/z	6'-O-beta-D-Glucosylgentiopicroside	C22H30O14	0.7284	0.51054	539.138	neg	M+Na-2H	10864232	BERNCPGDRADLCG-KEXDUYRESA-N	C=C[C@H]1[C@@H](OC=C2C1=CCOC2=O)O[C@H]3[C@@H]([C@H]([C@@H]([C@H](O3)CO[C@H]4[C@@H]([C@H]([C@@H]([C@H](O4)CO)O)O)O)O)O)O	-3.4		Organic oxygen compounds	Organooxygen compounds	Carbohydrates and carbohydrate conjugates	1.7512e+07	1.63898e+07	1.78191e+07
8.84_249.1137m/z	Norpterosin B	C13H16O2	8.83637	2.35031	249.114	neg	M+FA-H	101494967	FUOYIVLWRSGBHK-MRVPVSSYSA-N	C[C@@H]1CC2=C(C1=O)C(=C(C(=C2)C)CO)C	2.1		Benzenoids	Indanes	Indanones	34823.4	37307.8	33999.9
7.02_701.2527m/z	Hydrangenoside A dimethyl acetal	C33H46O14	7.02333	-8.12988	701.253	neg	M+Cl	102004505	XFPYZGYIBWUCDZ-ZKEMUXHQSA-N	COC(=O)C1=CO[C@H]([C@@H]([C@@H]1C[C@H]2CC(C[C@@H](O2)CC(=O)CCC3=CC=C(C=C3)O)(OC)OC)C=C)O[C@H]4[C@@H]([C@H]([C@@H]([C@H](O4)CO)O)O)O	0.7		Lipids and lipid-like molecules	Prenol lipids	Terpene glycosides	138352	148647	136242
8.54_268.0739n	Cryptochrysin	C16H12O4	8.54188	1.22947	267.067	neg	M-H, M+Cl, 2M-H	5409355	RHRBRAJIMZYWEB-UHFFFAOYSA-N	CC1=C2C(=C(C=C1O)O)C(=O)C=C(O2)C3=CC=CC=C3	3.4		Phenylpropanoids and polyketides	Flavonoids	Flavones	9.89589e+06	9.95665e+06	9.76917e+06
0.71_132.0305m/z	L-Aspartic acid	C4H7NO4	0.7081	2.32483	132.031	neg	M-H	5960	CKLJMWTZIZZHCS-REOHCLBHSA-N	C([C@@H](C(=O)O)N)C(=O)O	-2.8	C00049	Organic acids and derivatives	Carboxylic acids and derivatives	Amino acids, peptides, and analogues	432170	420734	425209
1.09_130.0513m/z	L-Hydroxyprolin	C5H9NO3	1.09307	2.58571	130.051	neg	M-H	5810	PMMYEEVYMWASQN-DMTCNVIQSA-N	C1[C@H](CN[C@@H]1C(=O)O)O	-3.3	C01157	Organic acids and derivatives	Carboxylic acids and derivatives	Amino acids, peptides, and analogues	59539.7	56792.1	60084.5
4.70_239.0568m/z	Kakuol	C10H10O4	4.6958	3.67601	239.057	neg	M+FA-H	596894	SLLMHZXMVHNZOR-UHFFFAOYSA-N	CCC(=O)C1=CC2=C(C=C1O)OCO2	2.1	C16982	Organoheterocyclic compounds	Benzodioxoles		3.10186e+06	3.12717e+06	3.14939e+06
0.81_417.1261m/z	1,7-DIMETHYLXANTHINE	C7H7N4O2	0.8135	-4.32532	417.126	neg	2M+Hac-H	4687	QUNWUDVFRNGTCO-UHFFFAOYSA-N	CN1C=NC2=C1C(=O)N(C(=O)N2)C	-0.2	C13747	Organoheterocyclic compounds	Imidazopyrimidines	Purines and purine derivatives	577894	558252	542415
2.26_255.0515m/z	trans-5-Hydroxyferulic acid	C10H10O5	2.25708	2.08218	255.051	neg	M+FA-H	446834	YFXWTVLDSKSYLW-NSCUHMNNSA-N	COC1=CC(=CC(=C1O)O)/C=C/C(=O)O	1.1	C05619	Phenylpropanoids and polyketides	Cinnamic acids and derivatives	Hydroxycinnamic acids and derivatives	274555	283002	280225
4.26_373.2106m/z	Voafinidine	C20H28N2O2	4.26147	-8.17132	373.211	neg	M+FA-H	11121012	LZWQFKGUQLBGKC-ZCNNSNEGSA-N	CC[C@]12CCC3=C(CCN(C1)C[C@@H]([C@H]2O)O)C4=CC=CC=C4N3C	2.3		Alkaloids and derivatives	Quebrachamine alkaloids		40790.3	42662.8	33459.8
0.76_135.0302m/z	L-Lactic acid	C3H6O3	0.7583	3.62339	135.03	neg	M+FA-H					C00186				600065	605142	572341
5.05_375.1323m/z	8-Epi-Loganic acid	C16H24O10	5.0539	6.96408	375.132	neg	M-H	158144	JNNGEAWILNVFFD-OZFVSFPVSA-N	C[C@@H]1[C@H](C[C@H]2[C@@H]1[C@@H](OC=C2C(=O)O)O[C@H]3[C@@H]([C@H]([C@@H]([C@H](O3)CO)O)O)O)O	-1.7		Lipids and lipid-like molecules	Prenol lipids	Terpene glycosides	31338	34785.3	31035.7
1.42_264.0848n	Kinsenoside	C10H16O8	1.42077	0.922049	527.162	neg	M-H, 2M-H	10422896	MQEPWBMWFIVRPS-ZGSHZZHUSA-N	C1[C@H](COC1=O)O[C@H]2[C@@H]([C@H]([C@@H]([C@H](O2)CO)O)O)O	-2.4		Organic oxygen compounds	Organooxygen compounds	Carbohydrates and carbohydrate conjugates	159665	155979	139479
9.14_331.2499m/z	Dicaprylyl carbonate	C17H34O3	9.13552	3.24467	331.25	neg	M+FA-H	9904000	PKPOVTYZGGYDIJ-UHFFFAOYSA-N	CCCCCCCCOC(=O)OCCCCCCCC	7.4		Organic acids and derivatives	Organic carbonic acids and derivatives	Carbonic acid diesters	36389	39397.8	35713.6
5.81_563.1802m/z	Naringin dihydrochalcone	C27H34O14	5.81438	5.45758	563.18	neg	M-H2O-H	9894584	CWBZAESOUBENAP-QVNVHUMTSA-N	C[C@H]1[C@@H]([C@H]([C@H]([C@@H](O1)O[C@@H]2[C@H]([C@@H]([C@H](O[C@H]2OC3=CC(=C(C(=C3)O)C(=O)CCC4=CC=C(C=C4)O)O)CO)O)O)O)O)O	-0.3		Phenylpropanoids and polyketides	Flavonoids	Flavonoid glycosides	40703.4	42956.2	39974.1
6.65_430.1278n	4''-methyloxy-Daidzin	C22H22O9	6.65472	3.2357	465.097	neg	M+Cl, 2M-H, M+FA-H									823544	796044	834225
5.78_245.0937m/z	Jasmonic acid	C12H18O3	5.78032	-6.06387	245.094	neg	M+Cl	5281166	ZNJFBWYDHIGLCU-HWKXXFMVSA-N	CC/C=C\C[C@@H]1[C@H](CCC1=O)CC(=O)O	1.6	C08491	Lipids and lipid-like molecules	Fatty Acyls	Lineolic acids and derivatives	475196	447759	445230
4.53_425.1939m/z	Alangionoside A	C19H34O8	4.53313	-2.15312	425.194	neg	M+Cl	21630900	MRPDHXXPDCVBPQ-QEKTYAEASA-N	C[C@@H]1C[C@@H](CC([C@]1(/C=C/[C@@H](C)O[C@H]2[C@@H]([C@H]([C@@H]([C@H](O2)CO)O)O)O)O)(C)C)O	-0.3		Lipids and lipid-like molecules	Fatty Acyls	Fatty acyl glycosides	61520	66691.8	57660.1
4.23_381.1925m/z	Sugetriol 6,9-diacetate	C19H28O5	4.22558	1.88472	381.193	neg	M+FA-H	101625873	JYSMJRPERVTRSP-IECRSODLSA-N	C[C@@H]1[C@H](C[C@@H]2[C@@H](C3=C([C@H](C[C@]13C2(C)C)O)C)OC(=O)C)OC(=O)C	1.7		Lipids and lipid-like molecules	Prenol lipids	Sesquiterpenoids	24042.7	27563	24598.1
1.54_671.2082m/z	2'-Hydroxy-3',4',6'-trimethoxychalcone	C36H34O10	1.53853	-8.25418	671.208	neg	M+FA-H	11174470	FQZORWOCAANBNC-RMKNXTFCSA-N	COC1=CC=C(C=C1)/C=C/C(=O)C2=C(C=C(C=C2OC)O)OC	3.2		Phenylpropanoids and polyketides	Linear 1,3-diarylpropanoids	Cinnamylphenols	690605	689986	655884
2.08_167.0355m/z	4-Methoxysalicylic acid	C8H8O4	2.08468	3.09707	167.036	neg	M-H	75231	MRIXVKKOHPQOFK-UHFFFAOYSA-N	COC1=CC(=C(C=C1)C(=O)O)O	2		Benzenoids	Benzene and substituted derivatives	Benzoic acids and derivatives	187026	187273	191843
5.21_457.0785m/z	(-)-Epigallocatechin gallate	C22H18O11	5.20867	1.80342	457.078	neg	M-H	65064	WMBWREPUVVBILR-WIYYLYMNSA-N	C1[C@H]([C@H](OC2=CC(=CC(=C21)O)O)C3=CC(=C(C(=C3)O)O)O)OC(=O)C4=CC(=C(C(=C4)O)O)O	1.2	C09731	Phenylpropanoids and polyketides	Flavonoids	Flavans	35461.2	42759.6	40374
8.14_247.1345m/z	Hanphillin	C15H20O3	8.1374	2.20955	247.135	neg	M-H	5382248	XQVSREKNQZKAKU-APQBBXBWSA-N	C/C/1=C/CC(/C(=C/C2C(CC1)C(=C)C(=O)O2)/C)O	1		Lipids and lipid-like molecules	Prenol lipids	Terpene lactones	14683.2	13395.1	13941.4
6.20_231.0305m/z	Psoralen (Ficusin)	C11H6O3	6.19842	3.21482	231.03	neg	M+FA-H									1.20303e+06	1.16344e+06	1.19791e+06
2.50_561.1493m/z	Isophysalin G	C28H30O10	2.49557	-7.54396	561.149	neg	M+Cl									182830	191907	170079
2.56_251.0566m/z	5-hydroxy-7-methoxy-2-methyl-4H-chromen-4-one	C11H10O4	2.56435	2.18039	251.057	neg	M+FA-H									102732	107100	107126
9.40_305.1767m/z	9,16-Dioxo-10,12,14-octadecatrienoic acid	C18H26O4	9.39905	2.67347	305.177	neg	M-H	18546963	PQPRTPXWQQQKJC-KDXRDGMUSA-N	CCC(=O)/C=C/C=C/C=C/C(=O)CCCCCCCC(=O)O	3.4		Lipids and lipid-like molecules	Fatty Acyls	Lineolic acids and derivatives	44083.4	42889.1	43028.6
5.49_311.0780m/z	5-Hydroxymethyl-2-furaldehyde	C6H6O3	5.48893	3.11858	311.078	neg	2M+Hac-H	237332	NOEGNKMFWQHSLB-UHFFFAOYSA-N	C1=C(OC(=C1)C=O)CO	-0.6	C11101	Organic oxygen compounds	Organooxygen compounds	Carbonyl compounds	116787	122369	115715
7.54_401.1254m/z	Vitedoin A	C20H20O6	7.54053	3.46728	401.125	neg	M+FA-H	44478946	PNRPRUVCFFHMMC-LIRRHRJNSA-N	COC1=C(C=CC(=C1)[C@@H]2[C@H](C(=CC3=CC(=C(C=C23)O)O)C=O)CO)O	1.7		Lignans, neolignans and related compounds	Aryltetralin lignans		31943.7	35610.1	31787.6
4.73_699.1857m/z	Multifloroside	C32H38O16	4.73162	-7.36041	699.186	neg	M+Na-2H	14781469	OEWYUGADRFSLPO-DVZOWYKESA-N	C1=CC(=C(C=C1CCOC(=O)CC\2C(=COC(/C2=C\CO)OC3C(C(C(C(O3)CO)O)O)O)C(=O)OCCC4=CC(=C(C=C4)O)O)O)O	-0.5		Lipids and lipid-like molecules	Prenol lipids	Terpene glycosides	53816.7	69226.5	66299.9
4.96_237.0410m/z	Scopoletin (Chrysatropic acid	C10H8O4	4.96425	3.04328	237.041	neg	M+FA-H									93755.5	82817.4	81302.3
7.86_545.2406m/z	Valtrate Hydrine B4	C27H40O10	7.85768	7.19267	545.241	neg	M+Na-2H	101380092	NDHTVWHEZTVRJI-HVLDEAOBSA-N	CC(C)CC(=O)OC[C@]1([C@H](C=C2[C@@H]1[C@@H](OC=C2COC(=O)C)OC(=O)CC(C)C)OC(=O)CC(C)C)O	2.6		Organic acids and derivatives	Carboxylic acids and derivatives	Tetracarboxylic acids and derivatives	216462	224004	228826
5.42_449.2159m/z	Strophanthidin	C23H32O6	5.42	-5.46809	449.216	neg	M+FA-H	6185	ODJLBQGVINUMMR-HZXDTFASSA-N	C[C@]12CC[C@H]3[C@H]([C@]1(CC[C@@H]2C4=CC(=O)OC4)O)CC[C@]5([C@@]3(CC[C@@H](C5)O)C=O)O	0.6	C19988	Lipids and lipid-like molecules	Steroids and steroid derivatives	Steroid lactones	43235.7	47823.1	53605.3
6.39_785.2394m/z	Qianhucoumarin G	C14H14O5	6.39353	-7.24535	785.239	neg	3M-H									130316	138707	115214
5.88_275.0565m/z	Coriandrin	C13H10O4	5.8841	1.67545	275.056	neg	M+FA-H	119586	BUZQIMYNOWPYHH-UHFFFAOYSA-N	CC1=CC2=CC3=C(C=CO3)C(=C2C(=O)O1)OC	2.7		Phenylpropanoids and polyketides	Isocoumarins and derivatives		26040.1	26495.7	27322.4
7.88_273.0772m/z	Gnetucleistol B	C15H14O5	7.87575	1.16379	273.077	neg	M-H									20012.8	20061.5	24636.6
4.14_181.0513m/z	Jacaranone	C9H10O4	4.13802	3.509	181.051	neg	M-H	73307	WJZSKNRPRWCLLK-UHFFFAOYSA-N	COC(=O)CC1(C=CC(=O)C=C1)O	0.2		Organic oxygen compounds	Organooxygen compounds	Alcohols and polyols	113719	121837	119748
5.83_319.0470m/z	Dihydromyricetin	C15H12O8	5.83187	3.44016	319.047	neg	M-H	161557	KJXSIXMJHKAJOD-LSDHHAIUSA-N	C1=C(C=C(C(=C1O)O)O)[C@@H]2[C@H](C(=O)C3=C(C=C(C=C3O2)O)O)O	1.1	C02906	Phenylpropanoids and polyketides	Flavonoids	Flavans	57963.7	60911.9	61657.6
6.45_625.2194m/z	Menisdaurin	C14H19NO7	6.44622	-8.99956	625.219	neg	2M-H	6440400	UTHVFIKQCUKKQW-YIVVZXMPSA-N	C1[C@@H](C=C/C(=C/C#N)/[C@@H]1O[C@H]2[C@@H]([C@H]([C@@H]([C@H](O2)CO)O)O)O)O	-2.3		Organic oxygen compounds	Organooxygen compounds	Carbohydrates and carbohydrate conjugates	77098.8	74388.7	61265.9
6.03_580.2182n	Acanthoside B	C28H36O13	6.02555	4.44003	579.211	neg	M-H, M+Cl	443024	WEKCEGQSIIQPAQ-IRBNZIFYSA-N	COC1=CC(=CC(=C1O)OC)[C@@H]2[C@H]3CO[C@@H]([C@H]3CO2)C4=CC(=C(C(=C4)OC)O[C@H]5[C@@H]([C@H]([C@@H]([C@H](O5)CO)O)O)O)OC	0.4	C10890	Lignans, neolignans and related compounds	Lignan glycosides		803056	847536	907424
0.73_763.2015m/z	2'-Hydroxyneophellamuretin	C40H38O14	0.7284	0.949599	763.202	neg	M+Na-2H	71473384	ZSCDUCZBAJYISP-AZUAARDMSA-N	CC(=CCC1=C2C(=C(C=C1O)O)C(=O)[C@@H]([C@H](O2)C3=C(C=C(C=C3)O)O)O)C	3.4		Phenylpropanoids and polyketides	Flavonoids	Flavans	430620	415887	497508
6.71_391.1807m/z	Mahanine	C23H24NO2	6.70798	5.19155	391.181	neg	M+FA-H									857536	857052	870784
5.87_375.1462m/z	Alpinin A	C20H24O7	5.86675	3.35174	375.146	neg	M-H	168011873	CDLANTQZSUXRAX-PMUMKWKESA-N	COC1=CC(=CC(=C1O)O)[C@H]2C[C@H](C[C@H](O2)CCC3=CC(=C(C=C3)O)O)O	2.4		Phenylpropanoids and polyketides	Diarylheptanoids	Linear diarylheptanoids	85920	77973	86557.1
0.79_105.0194m/z	DL-Glyceric Acid	C3H6O4	0.788883	1.09284	105.019	neg	M-H	752	RBNPOMFGQQGHHO-UHFFFAOYSA-N	C(C(C(=O)O)O)O	-1.5	C00258	Organic oxygen compounds	Organooxygen compounds	Carbohydrates and carbohydrate conjugates	357213	353920	313368
6.32_477.1413m/z	Oxypaeoniflorin	C23H28O12	6.32297	2.18241	477.141	neg	M-H2O-H									24280.1	21626.2	29069.7
1.08_665.2189m/z	Antibiotic ES 242-3	C34H36O11	1.07712	-8.21971	665.219	neg	M+FA-H						Lipids and lipid-like molecules	Fatty Acyls	Fatty acids and conjugates	450756	455417	437511
5.59_581.1901m/z	4'-O-trans-p-Coumaroylmussaenoside	C26H32O12	5.59402	4.73251	581.19	neg	M+FA-H	91895460	FGEXYXJRRAKWIL-KPFFXFJGSA-N	C[C@@]1(CC[C@H]2[C@@H]1[C@@H](OC=C2C(=O)OC)O[C@H]3[C@@H]([C@H]([C@@H]([C@H](O3)CO)OC(=O)/C=C/C4=CC=C(C=C4)O)O)O)O	0.1		Lipids and lipid-like molecules	Prenol lipids	Terpene glycosides	67448.6	77495.7	73831.4
7.28_365.0658m/z	Usnic Acid	C18H16O7	7.27883	4.54894	365.066	neg	M+Na-2H	442614	WEYVVCKOOFYHRW-GOSISDBHSA-N	CC1=C(C(=C2C(=C1O)[C@]3(C(=CC(=C(C3=O)C(=O)C)O)O2)C)C(=O)C)O	2.1	C10101	Benzenoids	Benzene and substituted derivatives	Acetophenones	23283.7	19884.7	16337.4
9.89_423.2762m/z	12-Gingerol	C23H38O4	9.8921	2.7239	423.276	neg	M+FA-H	118547702	HQXJXOYLPWCMGL-HXUWFJFHSA-N	CCCCCCCCCCC[C@H](CC(=O)CCC1=CC(=C(C=C1)O)OC)O	6.4		Benzenoids	Phenols	Methoxyphenols	147390	150342	153675
6.95_269.0459m/z	Emodin	C15H10O5	6.95243	1.39624	269.046	neg	M-H	3220	RHMXXJGYXNZAPX-UHFFFAOYSA-N	CC1=CC2=C(C(=C1)O)C(=O)C3=C(C2=O)C=C(C=C3O)O	2.7	C10343	Benzenoids	Anthracenes	Anthraquinones	382404	403351	391151
0.69_421.0771m/z	Mangiferin	C19H18O11	0.685067	-1.35559	421.077	neg	M-H	5281647	AEDDIBAIWPIIBD-ZJKJAXBQSA-N	C1=C2C(=CC(=C1O)O)OC3=C(C2=O)C(=C(C(=C3)O)[C@H]4[C@@H]([C@H]([C@@H]([C@H](O4)CO)O)O)O)O	-0.4	C10077	Organoheterocyclic compounds	Benzopyrans	1-benzopyrans	95100.5	105579	83703.1
1.83_403.1374m/z	Deoxypumilin	C20H22O6	1.82845	-6.86729	403.137	neg	M+FA-H	38357118	PHMGTWLYHMQYHV-KCUVMBNASA-N	C/C=C(/C)\C(=O)O[C@H]1[C@@H]([C@@H]2[C@@H]([C@H]3C(=CC(=O)C3=C1C)C)OC(=O)C2=C)O	1.2		Lipids and lipid-like molecules	Fatty Acyls	Fatty acid esters	116516	115839	94702.9
6.03_593.1535m/z	Chrysin 6-C-glucoside 8-C-arabinoside	C26H28O13	6.02555	4.12806	593.153	neg	M+FA-H	21722007	ZGVGUTOTMNVHSX-VYUBKLCTSA-N	C1[C@@H]([C@@H]([C@H]([C@@H](O1)C2=C3C(=C(C(=C2O)[C@H]4[C@@H]([C@H]([C@@H]([C@H](O4)CO)O)O)O)O)C(=O)C=C(O3)C5=CC=CC=C5)O)O)O	-1.8		Phenylpropanoids and polyketides	Flavonoids	Flavonoid glycosides	225947	240163	255843
8.07_227.1295m/z	Traumatic Acid	C12H20O4	8.06685	2.63499	227.129	neg	M-H	5283028	MAZWDMBCPDUFDJ-VQHVLOKHSA-N	C(CCCCC(=O)O)CCC/C=C/C(=O)O	3	C16308	Lipids and lipid-like molecules	Fatty Acyls	Fatty acids and conjugates	667564	686005	671515
4.80_437.1585m/z	(1R,6R,9R)-6,9,11-Trihydroxy-4,7-megastigmadien-3-one 11-O-glucoside	C19H30O9	4.8043	0.211842	437.158	neg	M+Cl	101032519	UUUMPMJOJKTIFJ-ZFEHLXLZSA-N	CC1=CC(=O)C[C@]([C@]1(/C=C/[C@@H](C)O)O)(C)CO[C@H]2[C@@H]([C@H]([C@@H]([C@H](O2)CO)O)O)O	-2.3		Lipids and lipid-like molecules	Prenol lipids	Terpene glycosides	45146	46921	46910.5
5.45_186.1142m/z	8-Amino-7-oxononanoic acid	C9H17NO3	5.45372	3.46456	186.114	neg	M-H	173	GUAHPAJOXVYFON-UHFFFAOYSA-N	CC(C(=O)CCCCCC(=O)O)N	-2.2	C01092	Lipids and lipid-like molecules	Fatty Acyls	Fatty acids and conjugates	69025.9	65396.7	71225.2
2.02_326.1255m/z	Dicrotaline	C14H19NO5	2.01825	3.50913	326.126	neg	M+FA-H	101981705	LYPPYMMHMYIYQI-HONMWMINSA-N	C[C@@]1(CC(=O)OCC2=CCN3[C@H]2[C@@H](CC3)OC(=O)C1)O	-0.9		Organoheterocyclic compounds	Pyrrolizines		951895	960928	924318
6.60_829.3001m/z	6-Ethoxychelerythrine	C23H22NO5+	6.60427	2.89455	829.3	neg	2M+FA-H									245438	272062	228226
5.21_676.2315n	Sagittatoside A	C33H40O15	5.20867	-7.73449	697.206	neg	M+Na-2H, M+Cl	13916054	COHHGQPQHHUMDG-WVQJJEIESA-N	C[C@H]1[C@@H]([C@H]([C@H]([C@@H](O1)OC2=C(OC3=C(C(=CC(=C3C2=O)O)O)CC=C(C)C)C4=CC=C(C=C4)OC)O[C@H]5[C@@H]([C@H]([C@@H]([C@H](O5)CO)O)O)O)O)O	1.9		Phenylpropanoids and polyketides	Flavonoids	Flavonoid glycosides	855553	862853	887832
5.58_183.0305m/z	Sesamol	C7H6O3	5.57573	4.71463	183.031	neg	M+FA-H	68289	LUSZGTFNYDARNI-UHFFFAOYSA-N	C1OC2=C(O1)C=C(C=C2)O	1.2	C10832	Organoheterocyclic compounds	Benzodioxoles		12650	12195.7	12593.6
5.69_403.1047m/z	Retusin	C19H18O7	5.69463	3.55054	403.105	neg	M+FA-H	5352005	HHGPYJLEJGNWJA-UHFFFAOYSA-N	COC1=C(C=C(C=C1)C2=C(C(=O)C3=C(C=C(C=C3O2)OC)O)OC)OC	3.5		Phenylpropanoids and polyketides	Flavonoids	O-methylated flavonoids	98292	97275.5	103640
5.66_446.1223n	3- Methoxy Puerarin	C22H22O10	5.66262	2.3488	481.092	neg	M+Cl, 2M-H, M+FA-H	5319485	HQQUZVFMUSCUJS-PGPONNFDSA-N	COC1=C(C=CC(=C1)C2=COC3=C(C2=O)C=CC(=C3[C@H]4[C@@H]([C@H]([C@@H]([C@H](O4)CO)O)O)O)O)O	0		Phenylpropanoids and polyketides	Isoflavonoids	Isoflavonoid C-glycosides	1.28422e+06	1.19868e+06	1.31606e+06
6.87_303.0882m/z	Gnetucleistol D	C15H14O4	6.86683	3.24684	303.088	neg	M+FA-H									20235.2	20667.2	21245.3
6.23_521.1306m/z	Granatomycin B	C23H24O11	6.23297	1.14446	521.131	neg	M+FA-H									147859	158504	162128
9.05_223.1346m/z	3-Hydroxy-4,15-dinor-1(5)-xanthen-12,8-olide	C13H20O3	9.0476	2.76072	223.135	neg	M-H	10846778	MOXJTUNOIGNZKZ-SPFNVWMYSA-N	C[C@H]1C[C@H]2[C@H](CC=C1CCO)[C@H](C(=O)O2)C	1.7		Organoheterocyclic compounds	Lactones	Gamma butyrolactones	219095	228486	221744
4.50_403.1737m/z	Crosemperine	C19H30NO6+	4.49537	-8.31464	403.174	neg	M+Cl	169196	LCOIDUGPENFNRP-DMYWNUKNSA-N	C[C@H]1[C@H](C(=O)O[C@@H]2CC[N@+]3([C@@]2(C(=CC3)COC(=O)[C@]1(C)O)O)C)C(C)C	0.5		Organoheterocyclic compounds	Pyrrolizines		181369	192744	198956
5.69_581.2266m/z	(+)-Lyoniresinol 9'-O-glucoside	C28H38O13	5.69463	4.60596	581.227	neg	M-H	14521083	PQQRNPDHSJDAGV-UHFFFAOYSA-N	COC1=CC(=CC(=C1O)OC)C2C(C(CC3=CC(=C(C(=C23)OC)O)OC)CO)COC4C(C(C(C(O4)CO)O)O)O	0.4		Lignans, neolignans and related compounds	Lignan glycosides		124842	135932	153414
6.23_433.1154m/z	Cnidioside B methyl ester	C19H24O10	6.23297	9.29996	433.115	neg	M+Na-2H	45359747	AARIHENRSOEJOC-DGQOTAAJSA-N	COC1=C2C(=CC(=C1O[C@H]3[C@@H]([C@H]([C@@H]([C@H](O3)CO)O)O)O)CCC(=O)OC)C=CO2	0.2		Organic oxygen compounds	Organooxygen compounds	Carbohydrates and carbohydrate conjugates	58399.1	55102.5	50111.5
4.00_385.1266m/z	Licocoumarone	C20H20O5	3.99558	-7.97993	385.127	neg	M+FA-H									71140.6	68815.4	66510.4
4.75_236.0571m/z	1-Methoxyindole-3-carboxylic acid	C10H9NO3	4.7497	3.17926	236.057	neg	M+FA-H	124476	NYXZLEZAQMDQPX-UHFFFAOYSA-N	CON1C=C(C2=CC=CC=C21)C(=O)O	1.9		Organoheterocyclic compounds	Indoles and derivatives	Indolecarboxylic acids and derivatives	455130	442191	462542
8.39_415.1409m/z	Methyl Kakuol	C11H12O4	8.38638	2.52121	415.141	neg	2M-H									36648.3	34981.7	40509
4.89_403.1261m/z	Sweroside	C16H22O9	4.89413	4.11215	403.126	neg	M+FA-H	161036	VSJGJMKGNMDJCI-ZASXJUAOSA-N	C=C[C@@H]1[C@@H]2CCOC(=O)C2=CO[C@H]1O[C@H]3[C@@H]([C@H]([C@@H]([C@H](O3)CO)O)O)O	-0.9	C17071	Organic oxygen compounds	Organooxygen compounds	Carbohydrates and carbohydrate conjugates	30552.9	21031.3	22800.5
6.88_478.1829n	Epimedoicarisoside A	C24H30O10	6.88463	-2.09598	523.181	neg	M+Na-2H, M+FA-H									513707	536206	572114
0.97_402.1530m/z	Petasitenine	C19H27NO7	0.9665	-1.1819	402.153	neg	M+Na-2H	5281741	CZQLULNMKQAIQL-PFDMWMSASA-N	C[C@@H]1C[C@@]2([C@H](O2)C)C(=O)O[C@@H]3CCN(C/C=C(\C3=O)/COC(=O)[C@]1(C)O)C	0.6	C10359	Organoheterocyclic compounds	Azaspirodecane derivatives		81111.8	94315.7	82212.6
5.73_413.1464m/z	Benzyl gentiobioside	C19H28O11	5.72895	2.57511	413.146	neg	M-H2O-H	6453389	LLEMMFPELBNINR-SKYGPZSASA-N	C1=CC=C(C=C1)CO[C@H]2[C@@H]([C@H]([C@@H]([C@H](O2)CO[C@H]3[C@@H]([C@H]([C@@H]([C@H](O3)CO)O)O)O)O)O)O	-2.8		Organic oxygen compounds	Organooxygen compounds	Carbohydrates and carbohydrate conjugates	295312	303300	290103
8.87_307.1922m/z	Coronadiene	C17H26O2	8.87263	2.91126	307.192	neg	M+FA-H	11995069	GZRHZZSARAUGHK-VIJNKSRKSA-N	C[C@]12CCCC([C@@H]1CCC(=C)[C@@H]2/C=C/C(=O)O)(C)C	4.8		Organic acids and derivatives	Carboxylic acids and derivatives	Carboxylic acids	398548	393117	379545
5.76_166.0636n	p-Ethoxybenzoic acid	C9H10O3	5.76247	3.36846	165.056	neg	M-H2O-H, M-H	12093	SHSGDXCJYVZFTP-UHFFFAOYSA-N	CCOC1=CC=C(C=C1)C(=O)O	2.4	C02363	Benzenoids	Benzene and substituted derivatives	Benzoic acids and derivatives	1.18453e+06	1.12303e+06	1.13554e+06
7.11_285.0411m/z	Luteolin	C15H10O6	7.11005	2.07851	285.041	neg	M-H	5280445	IQPNAANSBPBGFQ-UHFFFAOYSA-N	C1=CC(=C(C=C1C2=CC(=O)C3=C(C=C(C=C3O2)O)O)O)O	1.4		Phenylpropanoids and polyketides	Flavonoids	Flavones	84135.9	87113.3	80478.2	83909.1
12.54_145.0510m/z	4-Pentenoic acid	C5H8O2	12.5415	4.01724	145.051	neg	M+FA-H	61138	HVAMZGADVCBITI-UHFFFAOYSA-N	C=CCCC(=O)O	0.8		Lipids and lipid-like molecules	Fatty Acyls	Fatty acids and conjugates	12403.5	10087.8	11059.2
6.62_971.3686m/z	Dehydroaustinol	C25H28O8	6.6226	-2.25965	971.369	neg	2M+Hac-H	25235987	IQBUQLYYAHHCGX-GETWQMLSSA-N	C[C@@H]1C23C(=O)O[C@@]4([C@H]([C@@]5(O2)C(=C)[C@@]6(CC[C@@]5([C@]3(C4=C)C(=O)O1)C)C=CC(=O)OC6(C)C)O)C	1		Organoheterocyclic compounds	Furopyrans		58461.9	65318.7	56584.2
8.58_221.0825m/z	Ethyl ferulate	C12H14O4	8.57892	2.42244	221.082	neg	M-H	736681	ATJVZXXHKSYELS-FNORWQNLSA-N	CCOC(=O)/C=C/C1=CC(=C(C=C1)O)OC	2.2		Phenylpropanoids and polyketides	Cinnamic acids and derivatives	Hydroxycinnamic acids and derivatives	27725.9	24266.5	26393.3
2.48_701.2226m/z	WIN-64821	C40H36N6O4	2.47835	-8.70838	701.223	neg	M+K-2H									489524	527100	471760
4.53_713.1993m/z	kuwanon G	C40H36O11	4.53313	-1.56416	713.199	neg	M+Na-2H					C10099				41981.2	47156.3	46999.9
4.19_211.0618m/z	3-Ethoxy-4-hydroxybenzaldehyde	C9H10O3	4.19128	3.87358	211.062	neg	M+FA-H	8467	CBOQJANXLMLOSS-UHFFFAOYSA-N	CCOC1=C(C=CC(=C1)C=O)O	1.6	C00633	Organic oxygen compounds	Organooxygen compounds	Carbonyl compounds	61875.9	66379.1	68173.3
5.68_346.1639n	Oleuropeic acid 8-O-glucoside	C16H26O8	5.6789	3.36176	391.162	neg	M+Na-2H, M+FA-H	11152176	RQEWNDZNKBUWDH-LREAXHOUSA-N	CC(C)([C@H]1CCC(=CC1)C(=O)O)O[C@H]2[C@@H]([C@H]([C@@H]([C@H](O2)CO)O)O)O	-0.4		Lipids and lipid-like molecules	Fatty Acyls	Fatty acyl glycosides	84104	100327	89746.9
5.88_210.0897n	2-Methyl-4-isobutyrylphloroglucinol	C11H14O4	5.8841	2.48576	419.172	neg	2M-H, 2M+Hac-H	91825835	VZGICEILONCHRY-UHFFFAOYSA-N	CC1=C(C(=C(C=C1O)O)C(=O)C(C)C)O	2.5		Organic oxygen compounds	Organooxygen compounds	Carbonyl compounds	214914	214542	218113
3.04_155.0354m/z	5-Methyl-2-furaldehyde	C6H6O2	3.0369	4.18846	155.035	neg	M+FA-H	12097	OUDFNZMQXZILJD-UHFFFAOYSA-N	CC1=CC=C(O1)C=O	0.7	C11115	Organic oxygen compounds	Organooxygen compounds	Carbonyl compounds	23452.2	26109.3	25663.3
9.73_276.1976m/z	Neostenine	C17H27NO2	9.73287	2.46106	276.198	neg	M-H	11536426	ROIHYOJMCBKEER-FGBMJVKNSA-N	CC[C@@H]1[C@H]2CCCCN3[C@H]2[C@@H](CC3)[C@H]4[C@@H]1OC(=O)[C@H]4C	3.2		Alkaloids and derivatives	Stemona alkaloids	Stenine-type alkaloids	15978.6	14030.6	16479.3
6.16_497.1823m/z	Khayanolide A	C27H32O10	6.16257	1.21194	497.182	neg	M-H2O-H									177000	162875	161136
12.19_165.0414m/z	3-Methylxanthine	C6H6N4O2	12.19	-2.56425	165.041	neg	M-H	70639	GMSNIKWWOQHZGF-UHFFFAOYSA-N	CN1C2=C(C(=O)NC1=O)NC=N2	-0.7	C16357	Organoheterocyclic compounds	Imidazopyrimidines	Purines and purine derivatives	23079.5	21700.6	18308.8
7.61_317.0678m/z	Wittifuran X	C15H12O5	7.61	4.28652	317.068	neg	M+FA-H	73336232	STYZEEPLURADAI-UHFFFAOYSA-N	COC1=C(C=C2C(=C1)C=C(O2)C3=CC(=CC(=C3)O)O)O	2.9		Phenylpropanoids and polyketides	2-arylbenzofuran flavonoids		15867.5	17235.5	18740
5.12_219.0880m/z	Rengynic acid	C8H14O4	5.12303	3.64759	219.088	neg	M+FA-H	54033324	LHDVONJKFJRQTI-UHFFFAOYSA-N	C1CC(CCC1O)(CC(=O)O)O	0.1		Organic oxygen compounds	Organooxygen compounds	Alcohols and polyols	160294	147128	163473
5.14_557.1543m/z	Gentiournoside D	C23H28O13	5.1394	6.02765	557.154	neg	M+FA-H	134715243	CAKNXIQZWKLNKL-AOLCZBGXSA-N	C[C@H]1[C@H](C[C@H]2[C@@H]1[C@@H](OC=C2C(=O)O)O[C@H]3[C@@H]([C@H]([C@@H]([C@H](O3)CO)O)O)O)OC(=O)C4=C(C(=CC=C4)O)O	0.4		Lipids and lipid-like molecules	Prenol lipids	Terpene glycosides	162899	174008	177720
5.73_545.2033m/z	Maytansinol	C28H37ClN2O8	5.72895	-4.82002	545.203	neg	M-H2O-H	9915934	QWPXBEHQFHACTK-RZKXNLMUSA-N	C[C@@H]1[C@@H]2C[C@]([C@@H](/C=C/C=C(/CC3=CC(=C(C(=C3)OC)Cl)N(C(=O)C[C@@H]([C@]4([C@H]1O4)C)O)C)\C)OC)(NC(=O)O2)O	1.5		Phenylpropanoids and polyketides	Macrolactams		42281	37148.8	33548.5
9.85_329.2343m/z	Avocadyne	C17H32O3	9.85477	3.36696	329.234	neg	M+FA-H	3015189	OHLQBKZXSJYBMK-UHFFFAOYSA-N	C#CCCCCCCCCCCCC(CC(CO)O)O	4.3		Lipids and lipid-like molecules	Fatty Acyls	Fatty alcohols	26757.4	25949.5	27189.1
6.60_287.0589m/z	Alterlactone	C15H12O6	6.60427	9.81225	287.059	neg	M-H									13534.2	14026.5	13877.2
7.44_315.0519m/z	Sydowinin B	C16H12O7	7.43673	2.65927	315.052	neg	M-H	45359153	SSBSKLSIZKVBFF-UHFFFAOYSA-N	COC(=O)C1=C(C=CC2=C1C(=O)C3=C(C=C(C=C3O2)CO)O)O	2.3		Organoheterocyclic compounds	Benzopyrans	1-benzopyrans	9044.78	6335.43	7474.85
9.08_325.2029m/z	10-O-Acetylisocalamendiol	C17H28O3	9.08312	2.93268	325.203	neg	M+FA-H	124519251	VFQTZHSGAKUHKS-MWDXBVQZSA-N	CC(C)[C@@H]1CC[C@@]([C@H]2[C@]1(CC(=C)CC2)O)(C)OC(=O)C	3		Lipids and lipid-like molecules	Prenol lipids	Sesquiterpenoids	305020	301918	292939
6.08_447.0946m/z	Astragalin	C21H20O11	6.07685	2.86136	447.095	neg	M-H	5282102	JPUKWEQWGBDDQB-QSOFNFLRSA-N	C1=CC(=CC=C1C2=C(C(=O)C3=C(C=C(C=C3O2)O)O)O[C@H]4[C@@H]([C@H]([C@@H]([C@H](O4)CO)O)O)O)O	0.7	C12249	Phenylpropanoids and polyketides	Flavonoids	Flavonoid glycosides	42763.7	40418.4	45625.4
5.45_537.1251m/z	Eupalitin 3-galactoside	C23H24O12	5.45372	0.19812	537.125	neg	M+FA-H	9805669	FFRYQAOUWMJQCX-LTGKLFRMSA-N	COC1=C(C(=C2C(=C1)OC(=C(C2=O)O[C@H]3[C@@H]([C@H]([C@H]([C@H](O3)CO)O)O)O)C4=CC=C(C=C4)O)O)OC	1		Phenylpropanoids and polyketides	Flavonoids	Flavonoid glycosides	114577	100880	116667
6.38_419.1359m/z	Rubone	C20H22O7	6.3764	2.95136	419.136	neg	M+FA-H									171473	166140	160873
6.38_203.0356m/z	8-Acetyl-7-Hydroxycoumarin	C11H8O4	6.3764	3.11588	203.036	neg	M-H	5411574	XWYMACPLPPQCHC-UHFFFAOYSA-N	CC(=O)C1=C(C=CC2=C1OC(=O)C=C2)O	1.8		Phenylpropanoids and polyketides	Coumarins and derivatives	Hydroxycoumarins	36969.8	40407.5	39175.7
1.14_621.1940m/z	Laciniatoside V	C27H38O14	1.14028	-2.64415	621.194	neg	M+Cl	183537	MXXRZVWQIBOVFZ-CQWPOWKPSA-N	C[C@H]1[C@H](C[C@H]2[C@@H]1[C@@H](OC=C2C(=O)OC)O)OC(=O)C3=CO[C@H]([C@@H]([C@@H]3CCO)C=C)O[C@H]4[C@@H]([C@H]([C@@H]([C@H](O4)CO)O)O)O	-0.7		Lipids and lipid-like molecules	Prenol lipids	Terpene glycosides	1.26448e+06	1.278e+06	1.21975e+06
5.14_317.1043m/z	Loureirin C	C16H16O4	5.1394	4.42381	317.104	neg	M+FA-H									21029.9	19607.6	25085.4
2.37_647.1642m/z	Epitrametol	C10H13ClO3	2.37357	8.54179	647.164	neg	3M-H									405011	471854	448481
5.76_533.1666m/z	Vincosamide	C26H30N2O8	5.76247	-6.04279	533.167	neg	M+Cl	10163855	LBRPLJCNRZUXLS-AZVRXDBZSA-N	C=C[C@@H]1[C@@H]2C[C@@H]3C4=C(CCN3C(=O)C2=CO[C@H]1O[C@H]5[C@@H]([C@H]([C@@H]([C@H](O5)CO)O)O)O)C6=CC=CC=C6N4	0.4		Organoheterocyclic compounds	Indoles and derivatives	Pyridoindoles	447006	440443	426129
5.95_295.0842m/z	4-(cis)-Acetyl-3,6,8-trihydroxy-3-methyldihydronaphthalenone	C13H14O5	5.95305	7.35526	295.084	neg	M+FA-H	10777052	QDNOAZOXGLUUEB-OLZOCXBDSA-N	CC(=O)[C@@H]1C2=C(C(=O)C[C@]1(C)O)C(=CC(=C2)O)O	1		Benzenoids	Tetralins		24362.6	26139.5	24929.1
5.53_433.1521m/z	5-O-Methylvisammioside	C22H28O10	5.52513	3.66738	433.152	neg	M-H2O-H	21670038	QVGFPTYGKPLXPK-OOBAEQHESA-N	CC1=CC(=O)C2=C(C3=C(C=C2O1)O[C@@H](C3)C(C)(C)O[C@H]4[C@@H]([C@H]([C@@H]([C@H](O4)CO)O)O)O)OC	0.3		Organoheterocyclic compounds	Benzopyrans	1-benzopyrans	23310.3	24656.6	24208.2
8.60_245.1189m/z	11alpha,13-Dihydrotaraxinic acid	C15H20O4	8.59573	2.07149	245.119	neg	M-H2O-H									33543	35626	36261.6
8.17_245.1188m/z	Curcolone	C15H18O3	8.17287	2.03707	245.119	neg	M-H	101289704	PFIXJSCFTAVWBW-XHDPSFHLSA-N	CC1=C2C(=O)C3=C(C[C@@]2([C@H](CC1)O)C)OC=C3C	2		Lipids and lipid-like molecules	Prenol lipids	Sesquiterpenoids	27035.4	24617.5	22681.8
6.94_331.0833m/z	Brazilin	C16H14O5	6.93508	3.35743	331.083	neg	M+FA-H	73384	UWHUTZOCTZJUKC-JKSUJKDBSA-N	C1C2=CC(=C(C=C2[C@H]3[C@@]1(COC4=C3C=CC(=C4)O)O)O)O	1.5	C09920	Organoheterocyclic compounds	Benzopyrans	1-benzopyrans	261252	272646	274967
2.60_225.0887m/z	5-deoxy Thymidine	C10H14N2O4	2.60028	2.57321	225.089	neg	M-H	65120	UGUILUGCFSCUKR-GJMOJQLCSA-N	C[C@@H]1[C@H](C[C@@H](O1)N2C=C(C(=O)NC2=O)C)O	-0.7		Nucleosides, nucleotides, and analogues	2',5'-dideoxyribonucleosides		119199	122809	127461
5.21_344.1840m/z	Pterolactam	C5H9NO2	5.20867	3.64299	344.184	neg	3M-H	181561	VULIHENHKGDFAB-UHFFFAOYSA-N	COC1CCC(=O)N1	-0.4		Organoheterocyclic compounds	Pyrrolidines	Pyrrolidones	63871.2	62432.9	64982.4
7.65_391.1803m/z	Murrayamine C	C23H24NO2	7.64633	4.03859	391.18	neg	M+FA-H									955338	976218	988300
5.66_447.1288m/z	Calycosin-7-O-Beta-D-glucoside	C22H22O10	5.6606	0.436155	447.129	pos	M+H	5318267	WACBUPFEGWUGPB-MIUGBVLSSA-N	COC1=C(C=C(C=C1)C2=COC3=C(C2=O)C=CC(=C3)O[C@H]4[C@@H]([C@H]([C@@H]([C@H](O4)CO)O)O)O)O	0.6		Phenylpropanoids and polyketides	Isoflavonoids	Isoflavonoid O-glycosides	1.46689e+07	1.47899e+07	1.44624e+07
6.66_431.1339m/z	Ononin	C22H22O9	6.6568	0.61576	431.134	pos	M+H	442813	MGJLSBDCWOSMHL-MIUGBVLSSA-N	COC1=CC=C(C=C1)C2=COC3=C(C2=O)C=CC(=C3)O[C@H]4[C@@H]([C@H]([C@@H]([C@H](O4)CO)O)O)O	1	C10509	Phenylpropanoids and polyketides	Isoflavonoids	Isoflavonoid O-glycosides	7.66076e+06	8.11301e+06	7.60459e+06
5.66_285.0758m/z	calycosin	C16H12O5	5.6606	0.163151	285.076	pos	M+H	5280448	ZZAJQOPSWWVMBI-UHFFFAOYSA-N	COC1=C(C=C(C=C1)C2=COC3=C(C2=O)C=CC(=C3)O)O	2.4	C01562	Phenylpropanoids and polyketides	Isoflavonoids	O-methylated isoflavonoids	2.49821e+06	2.70941e+06	2.64576e+06
6.66_269.0809m/z	Formononetin	C16H12O4	6.6568	0.421959	269.081	pos	M+H	5280378	HKQYGTCOTHHOMP-UHFFFAOYSA-N	COC1=CC=C(C=C1)C2=COC3=C(C2=O)C=CC(=C3)O	2.8	C00858	Phenylpropanoids and polyketides	Isoflavonoids	O-methylated isoflavonoids	1.34519e+06	1.51334e+06	1.44107e+06
6.20_625.1772m/z	Complanatuside	C28H32O16	6.20498	1.42808	625.177	pos	M+H	5492406	KKPKUPKKMALLKG-QDYVESOYSA-N	COC1=CC(=C2C(=C1)OC(=C(C2=O)O[C@H]3[C@@H]([C@H]([C@@H]([C@H](O3)CO)O)O)O)C4=CC=C(C=C4)O[C@H]5[C@@H]([C@H]([C@@H]([C@H](O5)CO)O)O)O)O	-0.8		Phenylpropanoids and polyketides	Flavonoids	Flavonoid glycosides	159696	162281	129118
9.81_373.1283m/z	Tangeretin	C20H20O7	9.80973	0.264118	373.128	pos	M+H	68077	ULSUXBXHSYSGDT-UHFFFAOYSA-N	COC1=CC=C(C=C1)C2=CC(=O)C3=C(O2)C(=C(C(=C3OC)OC)OC)OC	3	C10190	Phenylpropanoids and polyketides	Flavonoids	O-methylated flavonoids	298794	308633	313053
7.19_463.1236m/z	Diosmetin-7-O-Beta-D-glucopyranoside	C22H22O11	7.1863	0.346467	463.124	pos	M+H	11016019	WKUHPOMCLBLCOV-MIUGBVLSSA-N	COC1=C(C=C(C=C1)C2=CC(=O)C3=C(C=C(C=C3O2)O[C@H]4[C@@H]([C@H]([C@@H]([C@H](O4)CO)O)O)O)O)O	0.8		Phenylpropanoids and polyketides	Flavonoids	Flavonoid glycosides	1.02019e+06	1.03026e+06	1.00435e+06
6.71_609.1822m/z	Diosmin	C28H32O15	6.70507	1.30236	609.182	pos	M+H	5281613	GZSOSUNBTXMUFQ-YFAPSIMESA-N	C[C@H]1[C@@H]([C@H]([C@H]([C@@H](O1)OC[C@@H]2[C@H]([C@@H]([C@H]([C@@H](O2)OC3=CC(=C4C(=C3)OC(=CC4=O)C5=CC(=C(C=C5)OC)O)O)O)O)O)O)O)O	-0.8	C10039	Phenylpropanoids and polyketides	Flavonoids	Flavonoid glycosides	174933	176010	171097
6.54_489.1395m/z	6''-O-Acetylglycitin	C24H24O11	6.54253	0.644961	489.139	pos	M+H	10228095	DUBPGEJGGVZKDD-PFKOEMKTSA-N	CC(=O)OC[C@@H]1[C@H]([C@@H]([C@H]([C@@H](O1)OC2=C(C=C3C(=C2)OC=C(C3=O)C4=CC=C(C=C4)O)OC)O)O)O	0.7		Phenylpropanoids and polyketides	Isoflavonoids	Isoflavonoid O-glycosides	1.74824e+06	1.67596e+06	1.6805e+06
9.29_403.1390m/z	Nobiletin	C21H22O8	9.29353	0.544987	403.139	pos	M+H	72344	MRIAQLRQZPPODS-UHFFFAOYSA-N	COC1=C(C=C(C=C1)C2=CC(=O)C3=C(O2)C(=C(C(=C3OC)OC)OC)OC)OC	3	C10112	Phenylpropanoids and polyketides	Flavonoids	O-methylated flavonoids	554363	612250	534228
0.81_115.0637n	L-PROLINE	C5H9NO2	0.81085	3.33066	116.071	pos	M+H, 2M+H					C00148				1.61494e+07	1.55528e+07	1.62057e+07
0.98_152.0569m/z	Guanine	C5H5N5O	0.976367	1.34947	152.057	pos	M+H	135398634	UYTPUPDQBNUYGX-UHFFFAOYSA-N	C1=NC2=C(N1)C(=O)NC(=N2)N	-1.1	C00242	Organoheterocyclic compounds	Imidazopyrimidines	Purines and purine derivatives	2.92043e+06	3.14121e+06	3.044e+06
0.99_136.0620m/z	Adenine	C5H5N5	0.9873	1.4772	136.062	pos	M+H	190	GFFGJBXGBJISGV-UHFFFAOYSA-N	C1=NC2=NC=NC(=C2N1)N	-0.1	C00147	Organoheterocyclic compounds	Imidazopyrimidines	Purines and purine derivatives	6.54138e+06	6.50391e+06	6.91016e+06
7.02_461.1079m/z	Oroxylin A-7-O-Beta-D-glucuronide	C22H20O11	7.0246	0.0690565	461.108	pos	M+H	14655551	QXIPXNZUEQYPLZ-UHFFFAOYSA-N	COC1=C(C=C2C(=C1O)C(=O)C=C(O2)C3=CC=CC=C3)OC4C(C(C(C(O4)C(=O)O)O)O)O	1.4		Phenylpropanoids and polyketides	Flavonoids	Flavonoid glycosides	64828.8	69237.8	76972.6
6.93_462.1529n	Methylnissolin-3-O-glucoside	C23H26O10	6.93097	0.603867	480.187	pos	M+NH4, M+Na, M+H	101679160	PCIXSTFFMHVOMF-PBGSHFJYSA-N	COC1=C(C2=C(C=C1)[C@@H]3COC4=C([C@@H]3O2)C=CC(=C4)O[C@H]5[C@@H]([C@H]([C@@H]([C@H](O5)CO)O)O)O)OC	0.8		Phenylpropanoids and polyketides	Isoflavonoids	Furanoisoflavonoids	2.00878e+06	1.94582e+06	1.91387e+06
8.79_373.1284m/z	Sinensetin	C20H20O7	8.78623	0.460259	373.128	pos	M+H	145659	LKMNXYDUQXAUCZ-UHFFFAOYSA-N	COC1=C(C=C(C=C1)C2=CC(=O)C3=C(C(=C(C=C3O2)OC)OC)OC)OC	3	C10186	Phenylpropanoids and polyketides	Flavonoids	O-methylated flavonoids	48594.7	57322.3	54915.6
8.27_373.1283m/z	Isosinensetin	C20H20O7	8.26875	0.330309	373.128	pos	M+H	632135	UYCWETIUOAGWIL-UHFFFAOYSA-N	COC1=C(C=C(C=C1)C2=CC(=O)C3=C(O2)C(=C(C=C3OC)OC)OC)OC	3		Phenylpropanoids and polyketides	Flavonoids	O-methylated flavonoids	36070.7	32073.8	32636.7
9.50_473.3629m/z	16 alpha-Hydroxytrametenolic acid	C30H48O4	9.50422	0.757313	473.363	pos	M+H									81965.1	78121.9	80717.4
7.30_379.1027m/z	Gentiopicrin	C16H20O9	7.29698	7.65632	379.103	pos	M+Na					C09782				110737	108017	101330
4.84_743.2512m/z	cis- Ligupurpuroside B	C35H46O17	4.83507	-1.2601	743.251	pos	M+Na-H2O									141319	132028	143934
6.67_461.1444m/z	Sec-O-glucosylhamaudol	C21H26O10	6.67315	5.90549	461.144	pos	M+Na	10478277	QVUPQEXKTXSMKX-JJDILSOYSA-N	CC1=CC(=O)C2=C(C3=C(C=C2O1)OC([C@H](C3)O[C@H]4[C@@H]([C@H]([C@@H]([C@H](O4)CO)O)O)O)(C)C)O	0.5	C17484	Organoheterocyclic compounds	Benzopyrans	1-benzopyrans	124227	114183	130583
11.53_522.3560m/z	1-Oleoyl-sn-glycero-3-phosphocholine	C26H52NO7P	11.5337	1.09994	522.356	pos	M+H	16081932	YAMUFBLWGFFICM-PTGWMXDISA-N	CCCCCCCC/C=C\CCCCCCCC(=O)OC[C@H](COP(=O)([O-])OCC[N+](C)(C)C)O	5.7	C03916	Lipids and lipid-like molecules	Glycerophospholipids	Glycerophosphocholines	2.21061e+06	2.00937e+06	1.85807e+06
5.93_433.1135m/z	Genistin	C21H20O10	5.92895	1.22405	433.113	pos	M+H	5281377	ZCOLJUOHXJRHDI-CMWLGVBASA-N	C1=CC(=CC=C1C2=COC3=CC(=CC(=C3C2=O)O)O[C@H]4[C@@H]([C@H]([C@@H]([C@H](O4)CO)O)O)O)O	0.9	C09126	Phenylpropanoids and polyketides	Isoflavonoids	Isoflavonoid O-glycosides	124804	116819	116523
0.66_147.1130m/z	L-LYSINE	C6H14N2O2	0.6614	1.192	147.113	pos	M+H	5962	KDXKERNSBIXSRK-YFKPBYRVSA-N	C(CCN)C[C@@H](C(=O)O)N	-3	C00047	Organic acids and derivatives	Carboxylic acids and derivatives	Amino acids, peptides, and analogues	316880	322802	353413
9.73_682.3930m/z	2,3,16,20,25-Pentahydroxycucurbita-5-ene-11,22-dio	C36H58O12	9.72888	0.267322	682.393	pos	M+	23900089	MSHWJYPCLRLDEB-UHFFFAOYSA-N	CC1(C(C(CC2C1=CCC3C2(C(=O)CC4(C3(CC(C4C(C)(C(=O)CCC(C)(C)O)O)O)C)C)C)O)OC5C(C(C(C(O5)CO)O)O)O)C	0.4		Lipids and lipid-like molecules	Steroids and steroid derivatives	Steroidal glycosides	247884	226261	240057
11.60_297.1487m/z	Cryptotanshinone	C19H20O3	11.6002	0.499972	297.149	pos	M+H	160254	GVKKJJOMQCNPGB-JTQLQIEISA-N	C[C@H]1COC2=C1C(=O)C(=O)C3=C2C=CC4=C3CCCC4(C)C	3.8		Lipids and lipid-like molecules	Prenol lipids	Diterpenoids	487839	453187	484070
1.51_405.1508m/z	Cichorioside B	C21H28O10	1.5107	-8.10177	405.151	pos	M+H-2H2O	101701639	ZEMSXERQBUSFBA-YNZHIRHJSA-N	C[C@H]1[C@@H]2[C@H](CC(=C3[C@@H]([C@H]2OC1=O)C(=CC3=O)CO[C@H]4[C@@H]([C@H]([C@@H]([C@H](O4)CO)O)O)O)C)O	-2.2		Organic oxygen compounds	Organooxygen compounds	Carbohydrates and carbohydrate conjugates	506832	475185	483778
1.03_284.0991m/z	Guanosine	C10H13N5O5	1.02713	0.599311	284.099	pos	M+H	135398635	NYHBQMYGNKIUIF-UUOKFMHZSA-N	C1=NC2=C(N1[C@H]3[C@@H]([C@@H]([C@H](O3)CO)O)O)N=C(NC2=O)N	-1.9	C00387	Nucleosides, nucleotides, and analogues	Purine nucleosides		2.17123e+06	2.34742e+06	2.08255e+06
14.80_118.0866m/z	BETAINE	C5H11NO2	14.8003	3.02338	118.087	pos	M+H	247	KWIUHFFTVRNATP-UHFFFAOYSA-N	C[N+](C)(C)CC(=O)[O-]	0.5	C00719	Organic acids and derivatives	Carboxylic acids and derivatives	Amino acids, peptides, and analogues	1.10589e+06	1.12436e+06	1.04946e+06
5.71_459.1647m/z	Syringopicroside	C24H30O11	5.70825	-0.503797	459.165	pos	M+H-2H2O	161619	VBXLWOOOZVFVNF-MUNFHUKUSA-N	C[C@@H]1[C@@H]2[C@H](CC1=O)C(=CO[C@H]2O[C@H]3[C@@H]([C@H]([C@@H]([C@H](O3)CO)O)O)O)C(=O)OCCC4=CC=C(C=C4)O	-0.1		Lipids and lipid-like molecules	Prenol lipids	Terpene glycosides	56302	52657.5	46296.7
0.73_504.1696n	Isomaltotriose	C18H32O16	0.73125	1.02601	543.133	pos	M+Na, M+K					C02160				1.88365e+07	1.88522e+07	1.852e+07
7.25_591.1259m/z	7-O-Methylbaicalein	C16H12O5	7.25003	-0.385232	591.126	pos	2M+Na									24008.3	45748.4	44353.6
0.72_465.2083m/z	Neolinustatin	C17H29NO11	0.7219	1.06758	465.208	pos	M+ACN+H	119533	WOSYVGNDRYBQCQ-BARGLTKPSA-N	CC[C@](C)(C#N)O[C@H]1[C@@H]([C@H]([C@@H]([C@H](O1)CO[C@H]2[C@@H]([C@H]([C@@H]([C@H](O2)CO)O)O)O)O)O)O	-3.3	C08336	Organic oxygen compounds	Organooxygen compounds	Carbohydrates and carbohydrate conjugates	244575	242845	248489
8.03_784.4614n	Astragaloside III	C41H68O14	8.02985	0.612428	767.458	pos	M+H-H2O, M+H, M+H-2H2O	5488387	GPZLFWVUSQREQH-QDYVESOYSA-N	COC1=C(C=CC(=C1)C2=C(C(=O)C3=C(C=C(C=C3O2)O)O)O[C@H]4[C@@H]([C@H]([C@@H]([C@H](O4)CO[C@H]5[C@@H]([C@H]([C@@H]([C@H](O5)CO)O)O)O)O)O)O)O	-1.5	C08924	Phenylpropanoids and polyketides	Flavonoids	Flavonoid glycosides	612592	674506	659650
8.36_943.5273m/z	Soyasaponin Bb	C48H78O18	8.3638	1.27938	943.527	pos	M+H									1.55358e+06	1.73298e+06	1.70405e+06
1.95_166.0864m/z	L-Phenylalanine	C9H11NO2	1.9526	1.03353	166.086	pos	M+H	6140	COLNVLDHVKWLRT-QMMMGPOBSA-N	C1=CC=C(C=C1)C[C@@H](C(=O)O)N	-1.5	C00079	Organic acids and derivatives	Carboxylic acids and derivatives	Amino acids, peptides, and analogues	1.14017e+07	1.02937e+07	9.89209e+06
8.63_797.4688m/z	Soyasaponin III	C42H68O14	8.6321	0.715184	797.469	pos	M+H	21607811	OKIHRVKXRCAJFQ-AHBDIROXSA-N	C[C@]12CC[C@@H]([C@]([C@@H]1CC[C@@]3([C@@H]2CC=C4[C@]3(CC[C@@]5([C@H]4CC(C[C@H]5O)(C)C)C)C)C)(C)CO)O[C@H]6[C@@H]([C@H]([C@@H]([C@H](O6)C(=O)O)O)O)O[C@H]7[C@@H]([C@H]([C@H]([C@H](O7)CO)O)O)O	3.5	C19865	Lipids and lipid-like molecules	Prenol lipids	Terpene glycosides	176977	201743	211472
8.76_343.1179m/z	6-Demethoxytangeretin	C19H18O6	8.7562	0.698687	343.118	pos	M+H	629964	DDGJUTBQQURRGE-UHFFFAOYSA-N	COC1=CC=C(C=C1)C2=CC(=O)C3=C(O2)C(=C(C=C3OC)OC)OC	3.1		Phenylpropanoids and polyketides	Flavonoids	O-methylated flavonoids	34488.3	42745.4	39415.9
0.76_148.0606m/z	L-Glutamic acid	C5H9NO4	0.75795	0.95639	148.061	pos	M+H	33032	WHUUTDBJXJRKMK-VKHMYHEASA-N	C(CC(=O)O)[C@@H](C(=O)O)N	-3.7	C00025	Organic acids and derivatives	Carboxylic acids and derivatives	Amino acids, peptides, and analogues	131866	135637	151986
5.93_581.1870m/z	Macrophylloside D	C25H34O14	5.92895	5.19707	581.187	pos	M+Na	10745406	BKABLXWGRDWHDB-GWOWOUNZSA-N	CC1(C=CC2=CC(=C(C=C2O1)OC)C(=O)O[C@H]3[C@@H]([C@H]([C@@H]([C@H](O3)CO[C@H]4[C@@H]([C@H]([C@@H]([C@H](O4)CO)O)O)O)O)O)O)C	-1.6		Organoheterocyclic compounds	Benzopyrans	1-benzopyrans	129717	116457	137492
13.30_352.3211m/z	13,16,19-Docosatrienoic acid	C22H38O2	13.2994	0.423926	352.321	pos	M+NH4	5312556	WBBQTNCISCKUMU-IUQGRGSQSA-N	CC/C=C/C/C=C/C/C=C/CCCCCCCCCCCC(=O)O	8	C16534	Lipids and lipid-like molecules	Fatty Acyls	Fatty acids and conjugates	82978.1	60759	62087
7.49_401.1596m/z	Lobetyolin	C20H28O8	7.48935	6.50963	401.16	pos	M+Na-H2O	53486204	MMMUDYVKKPDZHS-UPPVCQNNSA-N	C/C=C/C#CC#CC(C(/C=C/CCCO)O[C@H]1[C@@H]([C@H]([C@@H]([C@H](O1)CO)O)O)O)O	-0.6		Lipids and lipid-like molecules	Fatty Acyls	Fatty acyl glycosides	124168	99682.7	121015
4.65_161.1076m/z	Tryptamine	C10H12N2	4.64525	1.45693	161.108	pos	M+H	1150	APJYDQYYACXCRM-UHFFFAOYSA-N	C1=CC=C2C(=C1)C(=CN2)CCN	1.6	C00398	Organoheterocyclic compounds	Indoles and derivatives	Tryptamines and derivatives	118621	125957	125171
5.35_417.1178m/z	Daidzin	C21H20O9	5.34938	-0.491791	417.118	pos	M+H	107971	KYQZWONCHDNPDP-QNDFHXLGSA-N	C1=CC(=CC=C1C2=COC3=C(C2=O)C=CC(=C3)O[C@H]4[C@@H]([C@H]([C@@H]([C@H](O4)CO)O)O)O)O	0.7	C10216	Phenylpropanoids and polyketides	Isoflavonoids	Isoflavonoid O-glycosides	27114.7	29121	29604
8.73_301.1071m/z	Yomogiartemin	C17H20O7	8.72653	0.237964	301.107	pos	M+H-2H2O	155327	ZLXIFWIIPCMMHF-BJVHOVFPSA-N	CC(=O)O[C@H]1C[C@@]([C@]23[C@@H]([C@@H]4[C@@H]1C(=C)C(=O)O4)[C@@]5([C@H]([C@H]2O3)O5)C)(C)O	-0.2		Lipids and lipid-like molecules	Prenol lipids	Terpene lactones	5.09497e+06	5.01981e+06	5.08649e+06
10.32_389.1231m/z	5-O-Demethylnobiletin	C20H20O8	10.3197	0.0750368	389.123	pos	M+H	358832	DOFJNFPSMUCECH-UHFFFAOYSA-N	COC1=C(C=C(C=C1)C2=CC(=O)C3=C(C(=C(C(=C3O2)OC)OC)OC)O)OC	3.2		Phenylpropanoids and polyketides	Flavonoids	O-methylated flavonoids	34410.3	39412.6	35674.4
0.73_828.2755n	1F-fructofuranosylnystose	C30H52O26	0.73125	1.02732	867.239	pos	M+Na, M+K									2.26262e+06	2.17625e+06	2.13364e+06
5.74_382.1247m/z	14-Norpseurotin A	C21H23NO8	5.73992	-9.25751	382.125	pos	M+H-2H2O	24900163	FCGCMRDADMTJIM-LFDIKFNASA-N	C/C=C\[C@@H]([C@@H](C1=C(C(=O)[C@@]2(O1)[C@H]([C@@](NC2=O)(C(=O)C3=CC=CC=C3)OC)O)C)O)O	0.1		Organic oxygen compounds	Organooxygen compounds	Carbonyl compounds	40244	25739.3	40275.4
0.73_666.2225n	Nystose	C24H42O21	0.73125	0.936538	705.186	pos	M+Na, M+K	166775	FLDFNEBHEXLZRX-DLQNOBSRSA-N	C([C@@H]1[C@H]([C@@H]([C@H]([C@H](O1)O[C@]2([C@H]([C@@H]([C@H](O2)CO)O)O)CO[C@]3([C@H]([C@@H]([C@H](O3)CO)O)O)CO[C@]4([C@H]([C@@H]([C@H](O4)CO)O)O)CO)O)O)O)O	-7.4		Organic oxygen compounds	Organooxygen compounds	Carbohydrates and carbohydrate conjugates	4.69901e+06	4.96228e+06	4.83714e+06
7.93_317.1021m/z	Sappanone A	C16H12O5	7.93485	0.4074	317.102	pos	M+CH3OH+H									772924	764601	729817
8.03_472.3556n	Odoratone	C30H48O4	8.02985	0.700223	437.342	pos	M+H-2H2O, M+H-H2O, M+H	76311433	QVEUBDDZMCFHNJ-BZXSMNKYSA-N	C[C@H]([C@@H]1CC[C@]2([C@]1(CC[C@H]3C2=CC[C@@H]4[C@@]3(CCC(=O)C4(C)C)C)C)C)[C@@H]5[C@@H]([C@@H](C(O5)(C)C)O)O	5.5		Lipids and lipid-like molecules	Prenol lipids	Triterpenoids	3.15401e+06	3.34116e+06	3.35464e+06
6.59_286.0480n	Demethoxycapillarisin	C15H10O6	6.59278	0.91056	319.081	pos	M+H, M+CH3OH+H	5316511	UBSCDKPKWHYZNX-UHFFFAOYSA-N	C1=CC(=CC=C1O)OC2=CC(=O)C3=C(C=C(C=C3O2)O)O	1.8	C17786	Phenylpropanoids and polyketides	Coumarins and derivatives		62055.2	69963.8	73593.7
8.61_333.1334m/z	Haginin A	C17H16O5	8.61455	0.507568	333.133	pos	M+CH3OH+H	338286	JGINXZCTOGQYKS-UHFFFAOYSA-N	COC1=C(C=CC(=C1OC)O)C2=CC3=C(C=C(C=C3)O)OC2	2.7		Phenylpropanoids and polyketides	Isoflavonoids	O-methylated isoflavonoids	953407	1.06101e+06	1.07563e+06
9.38_536.3354m/z	Polypodine B 20,22-acetonide	C30H48O8	9.37695	0.85942	536.335	pos	M+	70689030	HZCBCWUIZCCMEB-HUSZLGJPSA-N	C[C@]12CC[C@H]3C(=CC(=O)[C@]4([C@@]3(C[C@@H]([C@@H](C4)O)O)C)O)[C@@]1(CC[C@@H]2[C@@]5([C@H](OC(O5)(C)C)CCC(C)(C)O)C)O	1.3		Lipids and lipid-like molecules	Steroids and steroid derivatives	Cholestane steroids	188730	178310	179237
11.36_279.2320m/z	Alpha-Linolenic acid	C18H30O2	11.363	0.62195	279.232	pos	M+H	5280934	DTOSIQBPPRVQHS-PDBXOOCHSA-N	CC/C=C\C/C=C\C/C=C\CCCCCCCC(=O)O	5.9	C06427	Lipids and lipid-like molecules	Fatty Acyls	Lineolic acids and derivatives	158582	179495	156427
6.85_379.1025m/z	Gardoside	C16H22O10	6.85032	6.99253	379.103	pos	M+Na-H2O	46173850	JSKCJJNYSGWZDU-RQJSCMEKSA-N	C=C1[C@H](C[C@H]2[C@@H]1[C@@H](OC=C2C(=O)O)O[C@H]3[C@@H]([C@H]([C@@H]([C@H](O3)CO)O)O)O)O	-2.5	C16963	Organic oxygen compounds	Organooxygen compounds	Carbohydrates and carbohydrate conjugates	280419	333520	304908
10.02_658.3934m/z	Cimicifugoside H1	C35H52O9	10.0232	-2.56035	658.393	pos	M+ACN+H	15241163	PYBFXJMIKJNNAJ-GLWILYKISA-N	C[C@H](CC(=O)[C@H]1C(O1)(C)C)[C@H]2C(=O)C[C@@]3([C@@]2(C[C@@H]([C@]45C3=CC[C@@H]6[C@]4(C5)CC[C@@H](C6(C)C)O[C@H]7[C@@H]([C@H]([C@@H](CO7)O)O)O)O)C)C	1.8	C08935	Lipids and lipid-like molecules	Steroids and steroid derivatives	Cycloartanols and derivatives	173643	155880	152069
7.86_271.0602m/z	Genistein	C15H10O5	7.85672	0.262385	271.06	pos	M+H	5280961	TZBJGXHYKVUXJN-UHFFFAOYSA-N	C1=CC(=CC=C1C2=COC3=CC(=CC(=C3C2=O)O)O)O	2.7	C06563	Phenylpropanoids and polyketides	Isoflavonoids	Isoflav-2-enes	225052	209706	220961
10.06_119.0859m/z	Dendryphiellic acid A	C9H14O2	10.0575	2.45031	119.086	pos	M+H-2H2O	10888128	DNUJBTBPCOIYRL-QALPAXIDSA-N	CC[C@H](C)/C=C/C=C/C(=O)O	2.6		Lipids and lipid-like molecules	Fatty Acyls	Fatty acids and conjugates	214562	206423	207320
6.40_355.1176m/z	(E/Z)-Polydatin	C20H22O8	6.40147	0.0125877	355.118	pos	M+H-2H2O									77228.4	69419.9	68279.5
0.86_629.2407m/z	Kanokoside D	C27H44O16	0.855067	-1.40588	629.241	pos	M+Na-H2O	46173908	AKTRFOPOAKDICT-GHHIWPQQSA-N	CC(C)CC(=O)O[C@H]1[C@H]2[C@H](C[C@@H]([C@H]2CO)O)C(=CO1)CO[C@H]3[C@@H]([C@H]([C@@H]([C@H](O3)CO[C@H]4[C@@H]([C@H]([C@@H]([C@H](O4)CO)O)O)O)O)O)O	-3.3	C17431	Lipids and lipid-like molecules	Prenol lipids	Terpene glycosides	328438	348377	310565
9.33_343.1178m/z	Excavatin M	C19H20O7	9.3263	0.472612	343.118	pos	M+H-H2O	15871351	UMYAEKVHXDURJS-UHFFFAOYSA-N	CC1(CC(OC1=O)CC2(C(O2)COC3=CC4=C(C=C3)C=CC(=O)O4)C)O	1.8		Phenylpropanoids and polyketides	Coumarins and derivatives		25417.9	26126.7	23301.2
0.88_467.1876m/z	Methoxyeugenol 4-O-rutinoside	C23H34O12	0.875133	-7.14607	467.188	pos	M+H-2H2O	102384367	ALGDJCMDOIVQMZ-MAYVRUKNSA-N	C[C@H]1[C@@H]([C@H]([C@H]([C@@H](O1)OC[C@@H]2[C@H]([C@@H]([C@H]([C@@H](O2)OC3=C(C=C(C=C3OC)CC=C)OC)O)O)O)O)O)O	-0.9		Organic oxygen compounds	Organooxygen compounds	Carbohydrates and carbohydrate conjugates	4.94199e+06	5.04316e+06	4.87431e+06
7.92_299.0915m/z	Lactucin	C15H16O5	7.91752	9.14568	299.092	pos	M+Na	442266	VJQAFLAZRVKAKM-VZLIPTOUSA-N	CC1=C2[C@@H]([C@@H]3[C@@H]([C@H](C1)O)C(=C)C(=O)O3)C(=CC2=O)CO	-0.7	C09489	Organoheterocyclic compounds	Lactones	Gamma butyrolactones	516335	496766	483358
11.69_295.2270m/z	15,16-Dihydroxyoctadeca-9Z,12Z-dienoic acid	C18H32O4	11.6852	0.584728	295.227	pos	M+H-H2O	54038189	LKLLJYJTYPVCID-UHFFFAOYSA-N	CCC(C(CC=CCC=CCCCCCCCC(=O)O)O)O	4.1		Lipids and lipid-like molecules	Fatty Acyls	Lineolic acids and derivatives	785494	793496	785008
6.14_479.1187m/z	Nepetin-7-glucoside	C22H22O12	6.14155	0.670241	479.119	pos	M+H	120742	DMXHXBGUNHLMQO-IWLDQSELSA-N	COC1=C(C=C2C(=C1O)C(=O)C=C(O2)C3=CC(=C(C=C3)O)O)O[C@H]4[C@@H]([C@H]([C@@H]([C@H](O4)CO)O)O)O	0.5		Phenylpropanoids and polyketides	Flavonoids	Flavonoid glycosides	46839.4	42144.9	49387.7
10.32_379.1177m/z	Tinospin E	C20H20O6	10.3197	7.04007	379.118	pos	M+Na	71473355	KVIOMDMYQSLLQA-LMJNLGRISA-N	C[C@@]12CC=C3C(=O)O[C@@H](C[C@]3([C@@H]1[C@H]4C=C[C@@]2(C(=O)O4)O)C)C5=COC=C5	2.2		Organoheterocyclic compounds	Naphthopyrans		18605	21884.9	22830
5.43_411.1796m/z	Byzantionoside B	C19H32O7	5.43078	4.48885	411.18	pos	M+K	14135395	NYLNHNDMNOPWAZ-ZLEFDVGRSA-N	CC1=CC(=O)CC([C@H]1CC[C@@H](C)O[C@H]2[C@@H]([C@H]([C@@H]([C@H](O2)CO)O)O)O)(C)C	0.3		Lipids and lipid-like molecules	Fatty Acyls	Fatty acyl glycosides	108915	103213	111320
7.28_317.1022m/z	Tutin	C15H18O6	7.27987	9.05037	317.102	pos	M+Na	75729	CCAZWUJBLXKBAY-ULZPOIKGSA-N	CC(=C)[C@@H]1[C@@H]2[C@H]([C@]3([C@@]4(CO4)[C@H]5[C@@H]([C@]3([C@H]1C(=O)O2)O)O5)C)O	-0.5	C09570	Organoheterocyclic compounds	Lactones	Gamma butyrolactones	35763.1	35404.7	32248.6
8.52_635.4154m/z	Karaviloside XI	C36H60O10	8.52157	-0.0137953	635.415	pos	M+H-H2O									46739.1	44934	44024.4
0.69_177.0984m/z	(L)-Canavanine	C5H12N4O3	0.690483	1.09742	177.098	pos	M+H					C00308				5.33726e+06	5.3493e+06	5.77449e+06
0.76_120.0659m/z	L-Threonine	C4H9NO3	0.75795	2.86104	120.066	pos	M+H	6288	AYFVYJQAPQTCCC-GBXIJSLDSA-N	C[C@H]([C@@H](C(=O)O)N)O	-2.9	C00188	Organic acids and derivatives	Carboxylic acids and derivatives	Amino acids, peptides, and analogues	606432	669678	591733
5.24_301.0709m/z	5-O-Caffeoylshikimic acid	C16H16O8	5.23637	0.601928	301.071	pos	M+H-2H2O	5281762	QMPHZIPNNJOWQI-GDDAOPKQSA-N	C1[C@H]([C@@H]([C@@H](C=C1C(=O)O)O)O)OC(=O)/C=C/C2=CC(=C(C=C2)O)O	0.2	C10434	Phenylpropanoids and polyketides	Cinnamic acids and derivatives	Hydroxycinnamic acids and derivatives	623933	669134	593133
6.14_448.1374n	Isosakuranin	C22H24O10	6.14155	0.94569	449.145	pos	M+H-H2O, M+H	102004611	KEEWIHDTSNESJZ-ZJHVPRRPSA-N	COC1=CC=C(C=C1)[C@@H]2CC(=O)C3=C(C=C(C=C3O2)O[C@H]4[C@@H]([C@H]([C@@H]([C@H](O4)CO)O)O)O)O	0.9		Phenylpropanoids and polyketides	Flavonoids	Flavonoid glycosides	534518	552407	565507
4.42_292.1290m/z	PSI-6130	C10H14FN3O4	4.42102	-5.25997	292.129	pos	M+CH3OH+H	6481236	NYPIRLYMDJMKGW-VPCXQMTMSA-N	C[C@]1([C@@H]([C@H](O[C@H]1N2C=CC(=NC2=O)N)CO)O)F	-1.4		Nucleosides, nucleotides, and analogues	Pyrimidine nucleosides	Pyrimidine 2'-deoxyribonucleosides	41559.1	36353.1	39511.6
0.80_138.0551m/z	Trigonelline HCl		0.796883	0.224736	138.055	pos	M+?	5570	WWNNZCOKKKDOPX-UHFFFAOYSA-N	C[N+]1=CC=CC(=C1)C(=O)[O-]	1.2	C01004	Alkaloids and derivatives			4.39039e+06	4.33289e+06	4.48334e+06
0.71_303.1552m/z	(2RS)-Lotaustralin	C11H19NO6	0.710183	0.454348	303.155	pos	M+ACN+H	441467	WEWBWVMTOYUPHH-QHAQEBJBSA-N	CC[C@](C)(C#N)O[C@H]1[C@@H]([C@H]([C@@H]([C@H](O1)CO)O)O)O	-1.1	C08334	Organic oxygen compounds	Organooxygen compounds	Carbohydrates and carbohydrate conjugates	1.98712e+06	2.03227e+06	2.16705e+06
8.68_299.0916m/z	Hamaudol	C15H16O5	8.6797	9.37734	299.092	pos	M+Na	164722	VOTLUFSYIRHICX-LBPRGKRZSA-N	CC1=CC(=O)C2=C(C3=C(C=C2O1)OC([C@H](C3)O)(C)C)O	2.1	C17483	Organoheterocyclic compounds	Benzopyrans	1-benzopyrans	1.2485e+06	1.27636e+06	1.27074e+06
8.35_479.1341m/z	(+)-Puerol B 2''-O-glucoside	C24H26O10	8.34707	6.17255	479.134	pos	M+Na-H2O	102004504	IOVBNDMOPKKFCH-ZAUXWKBESA-N	COC1=CC(=C(C=C1)C2=CC(=O)O[C@@H]2CC3=CC=C(C=C3)O)O[C@H]4[C@@H]([C@H]([C@@H]([C@H](O4)CO)O)O)O	0.8		Organic oxygen compounds	Organooxygen compounds	Carbohydrates and carbohydrate conjugates	106597	112659	114386
5.11_503.1914m/z	Entadamide A 2'-O-( 6''-O-beta-D-glucopyranosyl)-beta-D-glucopyranoside	C18H31NO12S	5.10803	1.73204	503.191	pos	M+NH4	102194984	MJLWMXMXXZEOJU-DLOZDWKDSA-N	CS/C=C/C(=O)NCCO[C@H]1[C@@H]([C@H]([C@@H]([C@H](O1)CO[C@H]2[C@@H]([C@H]([C@@H]([C@H](O2)CO)O)O)O)O)O)O	-4.1		Lipids and lipid-like molecules	Fatty Acyls	Fatty acyl glycosides	225519	212080	179910
5.11_700.2817m/z	Matairesinol 4'-O-beta-gentiobioside	C32H42O16	5.10803	0.860377	700.282	pos	M+NH4	21636142	SSZQYOJANKKXOX-QFYIXHTHSA-N	COC1=C(C=CC(=C1)C[C@H]2COC(=O)[C@@H]2CC3=CC(=C(C=C3)O[C@H]4[C@@H]([C@H]([C@@H]([C@H](O4)CO[C@H]5[C@@H]([C@H]([C@@H]([C@H](O5)CO)O)O)O)O)O)O)OC)O	-0.7		Lignans, neolignans and related compounds	Lignan glycosides		108436	107759	69037
6.92_198.0906n	Taiwapyrone	C10H14O4	6.9167	6.77772	419.17	pos	M+Na-H2O, 2M+Na	101316864	KGBKYZFFQHZKLE-QMMMGPOBSA-N	CCC[C@@H](C1=C(OC(=O)C=C1)CO)O	-0.1		Organoheterocyclic compounds	Pyrans	Pyranones and derivatives	64590.7	63573.8	60808.4
5.41_451.2292m/z	Wedelialactone A	C24H34O8	5.41355	-7.75507	451.229	pos	M+H									152426	189454	156132
7.59_351.2531m/z	Yucalexin P-17	C20H30O3	7.58715	0.363324	351.253	pos	M+CH3OH+H	44448241	OKNGHMJLXXXEEZ-UMYDBDEDSA-N	C[C@@]12CC(=O)[C@H](C([C@H]1CCC3=C[C@@]([C@H](C[C@@H]23)O)(C)C=C)(C)C)O	3.2		Lipids and lipid-like molecules	Prenol lipids	Diterpenoids	156691	162533	137569
10.83_293.2113m/z	Chromomoric acid B	C18H28O3	10.8348	0.445042	293.211	pos	M+H	14037063	PMTMAFAPLCGXGK-TTXFDSJOSA-N	CC/C=C\C[C@@H]1[C@H](C=CC1=O)CCCCCCCC(=O)O	4.7		Lipids and lipid-like molecules	Fatty Acyls	Eicosanoids	244753	265380	239039
4.80_425.1921m/z	Citreoviridin-C	C23H30O6	4.80218	-3.36054	425.192	pos	M+Na	131751044	QPSHETAOAVLQIF-MAUVYNLPSA-N	CC1C(C(C(O1)(C)/C=C(\C)/C=C\C=C\C=C/C2=CC(=C(C(=O)O2)C)OC)O)(C)O	3.1	C16766	Organoheterocyclic compounds	Pyrans	Pyranones and derivatives	90936.5	88883.8	98146.8
2.46_374.1450m/z	Linustatin	C16H27NO11	2.45735	1.00709	374.145	pos	M+H-2H2O	119301	FERSMFQBWVBKQK-CXTTVELOSA-N	CC(C)(C#N)O[C@H]1[C@@H]([C@H]([C@@H]([C@H](O1)CO[C@H]2[C@@H]([C@H]([C@@H]([C@H](O2)CO)O)O)O)O)O)O	-3.8	C08333	Organic oxygen compounds	Organooxygen compounds	Carbohydrates and carbohydrate conjugates	20298	12033.8	15882.1
7.38_371.1490m/z	Calealactone C	C21H26O8	7.378	0.29573	371.149	pos	M+H-2H2O	9844240	FCYRUIVZYHKCPI-DKBBEFOWSA-N	C/C/1=C/CC(=O)[C@]([C@@H]([C@H]([C@@H]2[C@@H](C1)OC(=O)C2=C)OC(=O)C(=C)C)OC(=O)C)(C)O	1.6		Lipids and lipid-like molecules	Prenol lipids	Terpene lactones	70510.8	73139.7	74148.3
0.83_440.1764m/z	6beta-Hydroxyipolamiide	C17H26O12	0.8303	0.297599	440.176	pos	M+NH4	14137128	RRKJSAASNMDKLI-NZHINYMZSA-N	C[C@@]1(C[C@H]([C@]2([C@@H]1[C@@H](OC=C2C(=O)OC)O[C@H]3[C@@H]([C@H]([C@@H]([C@H](O3)CO)O)O)O)O)O)O	-3.1		Lipids and lipid-like molecules	Prenol lipids	Terpene glycosides	493380	517760	554174
13.23_223.2059m/z	Nerolidol	C15H26O	13.226	1.20333	223.206	pos	M+H	5284507	FQTLCLSUCSAZDY-SDNWHVSQSA-N	CC(=CCC/C(=C/CCC(C)(C=C)O)/C)C	4.6	C09704	Lipids and lipid-like molecules	Prenol lipids	Sesquiterpenoids	4634.09	5272.19	3368.92
9.06_415.1389m/z	13,21-Dihydroeurycomanone	C20H26O9	9.05672	6.40508	415.139	pos	M+Na-H2O	13936707	PKICXNXDFYYYGH-QWRBDCSPSA-N	C[C@H]1[C@H]([C@]2([C@@H]3[C@@]4([C@@H](C[C@@H]5[C@]3([C@]1([C@H](C(=O)O5)O)O)CO2)C(=CC(=O)[C@H]4O)C)C)O)O	-2		Lipids and lipid-like molecules	Prenol lipids	Terpene lactones	99463.3	89292.4	75420.1
1.68_268.1042m/z	ADENOSINE	C10H13N5O4	1.67827	0.589833	268.104	pos	M+H	60961	OIRDTQYFTABQOQ-KQYNXXCUSA-N	C1=NC(=C2C(=N1)N(C=N2)[C@H]3[C@@H]([C@@H]([C@H](O3)CO)O)O)N	-1.1	C00212	Nucleosides, nucleotides, and analogues	Purine nucleosides		2.11209e+06	1.97956e+06	1.99678e+06
4.15_401.1555m/z	Olivil monoacetate	C22H26O8	4.14757	-9.5834	401.155	pos	M+H-H2O	102004562	YCWJRVPTFUUJIS-NPFVIJTESA-N	CC(=O)OC[C@@H]1[C@H](OC[C@@]1(CC2=CC(=C(C=C2)O)OC)O)C3=CC(=C(C=C3)O)OC	1.9		Lignans, neolignans and related compounds	Furanoid lignans	Tetrahydrofuran lignans	29161.4	33455.5	16402.6
7.67_511.1601m/z	Desrhamnosylmartynoside	C25H30O11	7.66603	5.3818	511.16	pos	M+Na-H2O	73554085	ZSTDWUNTJMTTBI-PMTAATDPSA-N	COC1=C(C=C(C=C1)CCO[C@H]2[C@@H]([C@H]([C@@H]([C@H](O2)CO)OC(=O)/C=C/C3=CC(=C(C=C3)O)OC)O)O)O	1.2		Phenylpropanoids and polyketides	Cinnamic acids and derivatives	Hydroxycinnamic acids and derivatives	121766	112451	121757
8.88_472.3556n	16-Desoxycucurbitacin V	C30H48O4	8.88162	0.783809	437.342	pos	M+H-2H2O, M+H, M+H-H2O									1.10606e+06	1.21404e+06	1.19627e+06
7.44_319.1178m/z	Rosin	C15H20O6	7.44068	8.69954	319.118	pos	M+Na	5280656	KHPCPRHQVVSZAH-GUNCLKARSA-N	C1=CC=C(C=C1)/C=C/CO[C@H]2[C@@H]([C@H]([C@@H]([C@H](O2)CO)O)O)O	-0.1		Lipids and lipid-like molecules	Fatty Acyls	Fatty acyl glycosides	757839	680421	801079
10.15_471.3473m/z	Gymnemagenin	C30H50O6	10.1533	0.883314	471.347	pos	M+H-2H2O	10051937	VKJLHZZPVLQJKG-ABHKXHSUSA-N	C[C@]12CC[C@@H]([C@@]([C@@H]1CC[C@@]3([C@@H]2CC=C4[C@]3(C[C@@H]([C@@]5([C@H]4CC([C@H]([C@@H]5O)O)(C)C)CO)O)C)C)(C)CO)O	4		Lipids and lipid-like molecules	Prenol lipids	Triterpenoids	42296.2	41783.8	37194.7
7.11_338.1003n	Gerberinside	C16H18O8	7.1064	0.287081	303.086	pos	M+H-2H2O, M+Na	196468	DXBGTODWNFZHCD-LMXXTMHSSA-N	CC1=C2C(=CC=C1)OC(=O)C=C2O[C@H]3[C@@H]([C@H]([C@@H]([C@H](O3)CO)O)O)O	-0.2		Phenylpropanoids and polyketides	Coumarins and derivatives	Coumarin glycosides	718544	710129	724027
8.68_423.1077m/z	Hydrangenol 8-O-glucoside	C21H22O9	8.6797	6.56192	423.108	pos	M+Na-H2O	13962962	IKTPWMTZNXOEIV-VRKGAULQSA-N	C1C(OC(=O)C2=C1C=CC=C2O[C@H]3[C@@H]([C@H]([C@@H]([C@H](O3)CO)O)O)O)C4=CC=C(C=C4)O	0.8		Organic oxygen compounds	Organooxygen compounds	Carbohydrates and carbohydrate conjugates	101392	91882.9	95592.6
5.75_343.1179m/z	3-Acetyldeoxynivalenol	C17H22O7	5.75398	7.99981	343.118	pos	M+Na-H2O	5458510	ADFIQZBYNGPCGY-HTJQZXIKSA-N	CC1=C[C@@H]2[C@]([C@@H](C1=O)O)([C@]3(C[C@H]([C@H]([C@@]34CO4)O2)OC(=O)C)C)CO	-0.1		Lipids and lipid-like molecules	Prenol lipids	Sesquiterpenoids	150047	157355	152042
5.36_331.0814m/z	Secodihydro-hydramicromelin B	C15H18O8	5.36355	8.18025	331.081	pos	M+Na-H2O	45360164	BNLUQONOBPMVBG-UHFFFAOYSA-N	CC1(C(C(OC1=O)C2=C(C=C(C(=C2)CCC(=O)O)O)OC)O)O	-0.3		Phenylpropanoids and polyketides	Phenylpropanoic acids		47058.9	44691	45688.6
6.14_465.1394m/z	Apiopaeonoside	C20H28O12	6.14155	5.99956	465.139	pos	M+Na-H2O	127509	IRLNKOAURQPXIQ-UHFFFAOYSA-N	CC(=O)C1=C(C=C(C=C1)OC)OC2C(C(C(C(O2)COC3C(C(CO3)(CO)O)O)O)O)O	-2.4		Organic oxygen compounds	Organooxygen compounds	Carbohydrates and carbohydrate conjugates	199943	220625	218814
6.13_317.0667m/z	Isorhamnetin	C16H12O7	6.12532	3.41853	317.067	pos	M+H	5281654	IZQSVPBOUDKVDZ-UHFFFAOYSA-N	COC1=C(C=CC(=C1)C2=C(C(=O)C3=C(C=C(C=C3O2)O)O)O)O	1.9	C10084	Phenylpropanoids and polyketides	Flavonoids	Flavones	43402.3	53641	55899.9
0.76_133.0610m/z	L-Asparagine	C4H8N2O3	0.75795	1.71462	133.061	pos	M+H	6267	DCXYFEDJOCDNAF-REOHCLBHSA-N	C([C@@H](C(=O)O)N)C(=O)N	-3.4	C00152	Organic acids and derivatives	Carboxylic acids and derivatives	Amino acids, peptides, and analogues	409440	469681	442729
5.98_323.1281m/z	Columbin	C20H22O6	5.98018	0.819661	323.128	pos	M+H-2H2O	442015	AALLCALQGXXWNA-QJNFORGASA-N	C[C@@]12CC[C@H]3C(=O)O[C@@H](C[C@]3([C@@H]1[C@H]4C=C[C@@]2(C(=O)O4)O)C)C5=COC=C5	2.2	C09077	Organoheterocyclic compounds	Naphthopyrans		31515	30091.1	28289.6
9.26_534.3195m/z	17alpha-Neriifolin	C30H46O8	9.26175	0.447106	534.32	pos	M+	10482251	VPUNMTHWNSJUOG-SIMHPCIKSA-N	C[C@H]1[C@@H]([C@H]([C@@H]([C@@H](O1)O[C@H]2CC[C@]3([C@@H](C2)CC[C@@H]4[C@@H]3CC[C@]5([C@@]4(CC[C@H]5C6=CC(=O)OC6)O)C)C)O)OC)O	2.1		Lipids and lipid-like molecules	Steroids and steroid derivatives	Steroid lactones	263216	268572	238462
7.76_505.1342m/z	Curculigoside C	C22H26O12	7.76417	5.24867	505.134	pos	M+Na	102004677	DSPUSYGYNSWPGB-DRASZATQSA-N	COC1=C(C(=C(C=C1)O)OC)C(=O)OCC2=C(C=C(C=C2)O)O[C@H]3[C@@H]([C@H]([C@@H]([C@H](O3)CO)O)O)O	0.3		Organic oxygen compounds	Organooxygen compounds	Carbohydrates and carbohydrate conjugates	103834	106344	98343.7
0.71_319.1504m/z	2-Ethyl-3-methylmaleimide N-alpha-D-glucopyranoside	C13H19NO7	0.710183	1.3216	319.15	pos	M+NH4									837145	869519	919437
8.65_331.1178m/z	5'-Methyl-Thioadenosine-sulfone	C11H15N5O4S	8.6475	-1.56852	331.118	pos	M+NH4									186992	216265	210090
7.49_357.1333m/z	Dihydroresveratrol 3-O-glucoside	C20H24O8	7.48935	-0.0049834	357.133	pos	M+H-2H2O	38348878	GMYAXWBDOODSNF-OUUBHVDSSA-N	C1=CC(=CC=C1CCC2=CC(=CC(=C2)O[C@H]3[C@@H]([C@H]([C@@H]([C@H](O3)CO)O)O)O)O)O	1		Phenylpropanoids and polyketides	Stilbenes	Stilbene glycosides	51831.8	40363.2	55426.9
4.88_349.1507m/z	Steviol-19-O-Glucoside	C12H19N3O5	4.8829	8.51051	349.151	pos	M+ACN+Na	162639131	OQPOFZJZPYRNFF-CUUWTHTHSA-N	C[C@@]12CCC[C@@]([C@H]1CC[C@@]34[C@H]2CCC(C3)(C(=C)C4)O)(C)C(=O)O[C@H]5[C@@H]([C@H]([C@@H]([C@H](O5)CO)O)O)O	2		Lipids and lipid-like molecules	Prenol lipids	Terpene glycosides	60117.8	43017.5	51151.4
0.74_395.1775m/z	17-Hydroxyisolathyrol	C20H30O5	0.739433	-8.62449	395.177	pos	M+2Na-H	127256191	XKXYJTIBKZGIPR-YDYNUCMUSA-N	CC1CC2(C(C1O)C(/C(=C\CC3C(C3(C)C)/C=C(\C2=O)/C)/CO)O)O	1.2		Lipids and lipid-like molecules	Prenol lipids	Diterpenoids	213996	220688	207061
8.85_274.2742m/z	1-Heptanol	C7H16O	8.85137	0.435293	274.274	pos	2M+ACN+H	8129	BBMCTIGTTCKYKF-UHFFFAOYSA-N	CCCCCCCO	2.7		Lipids and lipid-like molecules	Fatty Acyls	Fatty alcohols	9.10258e+06	1.00803e+07	9.73882e+06
7.81_287.0914m/z	Catalpin	C16H18O7	7.81058	0.134388	287.091	pos	M+H-2H2O									519548	540079	520671
1.03_380.1800n	Pteroside B	C20H28O7	1.02713	-9.21784	381.187	pos	M+H, M+Na-H2O, M+K, M+ACN+H, M+H-H2O	134279	UQYNGSPDPASNLN-BLAIOOKWSA-N	C[C@@H]1CC2=C(C1=O)C(=C(C(=C2)C)CCO[C@H]3[C@@H]([C@H]([C@@H]([C@H](O3)CO)O)O)O)C	0.9		Organic oxygen compounds	Organooxygen compounds	Carbohydrates and carbohydrate conjugates	538633	590736	472074
10.52_678.3832n	Gingerglycolipid B	C33H58O14	10.5162	0.7758	696.417	pos	M+NH4, M+Na	10009754	UHISGSDYAIIBMO-UMLSMIIMSA-N	CCCCC/C=C\C/C=C\CCCCCCCC(=O)OC[C@H](CO[C@H]1[C@@H]([C@H]([C@H]([C@H](O1)CO[C@@H]2[C@@H]([C@H]([C@H]([C@H](O2)CO)O)O)O)O)O)O)O	1.9		Lipids and lipid-like molecules	Glycerolipids	Glycosylglycerols	378911	413066	369277
6.93_300.0998n	Farrerol	C17H16O5	6.93097	0.219508	301.107	pos	M+H, M+NH4, M+	91144	DYHOLQACRGJEHX-UHFFFAOYSA-N	CC1=C(C(=C2C(=C1O)C(=O)CC(O2)C3=CC=C(C=C3)O)C)O	3.1	C09734	Phenylpropanoids and polyketides	Flavonoids	Flavans	4.32845e+06	4.31798e+06	4.36641e+06
10.80_469.3317m/z	16-Oxoalisol A	C30H48O6	10.7999	0.913803	469.332	pos	M+H-2H2O	9983614	CUDQRGCYJUHPER-KXVAGGRESA-N	C[C@H](C[C@@H]([C@H](C(C)(C)O)O)O)C1=C2C[C@@H]([C@H]3[C@]4(CCC(=O)C([C@@H]4CC[C@@]3([C@]2(CC1=O)C)C)(C)C)C)O	2.9		Lipids and lipid-like molecules	Prenol lipids	Triterpenoids	25529.8	33634.6	27615.8
6.82_378.1184m/z	Versiconol	C18H16O8	6.81768	0.109765	378.118	pos	M+NH4	22357942	ZLIRCPWCWHTYNP-UHFFFAOYSA-N	C1=C(C=C(C2=C1C(=O)C3=CC(=C(C(=C3C2=O)O)C(CCO)CO)O)O)O	1	C20508	Benzenoids	Anthracenes	Anthraquinones	101115	111829	103539
1.95_149.0599m/z	Cinnamic acid	C9H8O2	1.9526	1.5861	149.06	pos	M+H	444539	WBYWAXJHAXSJNI-VOTSOKGWSA-N	C1=CC=C(C=C1)/C=C/C(=O)O	2.1	C10438	Phenylpropanoids and polyketides	Cinnamic acids and derivatives	Cinnamic acids	53240.6	48808.8	40691.7
8.80_303.1228m/z	3'-Deoxy-4-O-methylsappanol	C17H18O5	8.80275	0.240065	303.123	pos	M+H	13846680	NRDMATSOBGRQDO-DLBZAZTESA-N	CO[C@H]1C2=C(C=C(C=C2)O)OC[C@@]1(CC3=CC=C(C=C3)O)O	1.8		Phenylpropanoids and polyketides	Homoisoflavonoids	Homoisoflavans	2.1734e+06	2.59717e+06	2.40693e+06
7.14_615.3896m/z	Bayogenin 3-O-beta-D-glucopyranoside	C36H58O10	7.13863	0.692214	615.39	pos	M+H-2H2O									50746.5	56824.5	68254.7
8.27_356.2795m/z	9alpha-Hydroxydarutigenol	C20H34O4	8.26875	0.00915429	356.28	pos	M+NH4									47825.5	48982.2	43539.1
0.90_344.1458n	Boschnaloside	C16H24O8	0.895633	-3.94833	367.135	pos	M+, M+Na	155942	MRIFZKMKTDPBHR-XLOWEYQUSA-N	C[C@@H]1CC[C@H]2[C@@H]1[C@@H](OC=C2C=O)O[C@H]3[C@@H]([C@H]([C@@H]([C@H](O3)CO)O)O)O	-0.4	C11652	Lipids and lipid-like molecules	Prenol lipids	Terpene glycosides	304658	316131	306198
7.09_299.0916m/z	Neobyakangelicol	C17H16O6	7.08807	0.713504	299.092	pos	M+H-H2O	616064	UBAMGTKSOKGECF-UHFFFAOYSA-N	CC(=C)C(COC1=C2C(=C(C3=C1OC(=O)C=C3)OC)C=CO2)O	2.9	C17126	Phenylpropanoids and polyketides	Coumarins and derivatives	Furanocoumarins	15921.9	18851.7	18915.5
14.30_226.1804m/z	trans-3-Oxo-alpha-ionol	C13H20O2	14.2978	1.0028	226.18	pos	M+NH4	5370052	MDCGEAGEQVMWPE-AATRIKPKSA-N	CC1=CC(=O)CC(C1/C=C/C(C)O)(C)C	1.6		Lipids and lipid-like molecules	Prenol lipids	Sesquiterpenoids	46159.9	31061.9	28826.2
6.45_594.1952n	Shancigusin I	C28H34O14	6.44955	0.608514	595.202	pos	M+H, M+NH4									309559	253671	309789
8.60_523.1603m/z	Ikarisoside A	C26H28O10	8.59698	5.74886	523.16	pos	M+Na	5481982	RPLMLWBOUPDPQF-GULSFEPBSA-N	C[C@H]1[C@@H]([C@H]([C@H]([C@@H](O1)OC2=C(OC3=C(C(=CC(=C3C2=O)O)O)CC=C(C)C)C4=CC=C(C=C4)O)O)O)O	3.1		Phenylpropanoids and polyketides	Flavonoids	Flavonoid glycosides	49738.5	62313.4	69018.7
3.98_457.2183m/z	Caesalmin E	C26H36O9	3.97845	-7.73756	457.218	pos	M+H-2H2O	10480816	ZMDJQZBKCANBDV-GZEDFXFRSA-N	CC(=O)O[C@H]1CCC([C@]2([C@]1([C@H]3CC4=C(C=CO4)[C@@]([C@@H]3[C@H]([C@@H]2OC(=O)C)OC(=O)C)(C)O)C)O)(C)C	2.1		Lipids and lipid-like molecules	Prenol lipids	Diterpenoids	110051	121659	100618
7.49_341.1385m/z	(+)-Pinoresinol	C20H22O6	7.48935	0.484134	341.139	pos	M+H-H2O	73399	HGXBRUKMWQGOIE-AFHBHXEDSA-N	COC1=C(C=CC(=C1)[C@@H]2[C@H]3CO[C@@H]([C@H]3CO2)C4=CC(=C(C=C4)O)OC)O	2.3	C05366	Lignans, neolignans and related compounds	Furanoid lignans		79042.9	57471.3	80326.5
3.02_430.1457m/z	Sceleratine N-oxide	C18H27NO8	3.02082	2.36198	430.146	pos	M+2Na-H	162639092	FEMZDTCUQKSHTJ-PCUYSKIASA-N	C[C@H]1C(C(C(=O)O[C@@H]2CC[N+]3([C@@H]2C(=CC3)COC(=O)C1(C)O)[O-])(CO)O)C	-0.7		Alkaloids and derivatives			61075.8	61075.7	53210.6
8.54_419.3310m/z	Kuguacin J	C30H46O3	8.53808	0.346239	419.331	pos	M+H-2H2O									245138	273626	276852
7.87_347.1126m/z	Kumatakenin	C17H14O6	7.8698	0.340328	347.113	pos	M+CH3OH+H	5318869	BJBUTJQYZDYRMJ-UHFFFAOYSA-N	COC1=CC(=C2C(=C1)OC(=C(C2=O)OC)C3=CC=C(C=C3)O)O	2.5		Phenylpropanoids and polyketides	Flavonoids	O-methylated flavonoids	156598	133149	146579
0.86_112.0510m/z	Cytosine	C4H5N3O	0.864633	4.01835	112.051	pos	M+H	597	OPTASPLRGRRNAP-UHFFFAOYSA-N	C1=C(NC(=O)N=C1)N	-1.7	C00380	Organoheterocyclic compounds	Diazines	Pyrimidines and pyrimidine derivatives	1.79914e+06	1.84807e+06	1.75763e+06
5.95_319.1179m/z	3-Deoxysappanone B	C16H14O5	5.94675	0.970209	319.118	pos	M+CH3OH+H	15703606	KCUXSQJYIWEGRG-UHFFFAOYSA-N	C1C(C(=O)C2=C(O1)C=C(C=C2)O)CC3=CC(=C(C=C3)O)O	2.3		Phenylpropanoids and polyketides	Homoisoflavonoids	Homoisoflavans	195686	217607	216459
1.34_137.0711m/z	H-Gly-Pro-OH	C7H12N2O3	1.34457	1.04064	137.071	pos	M+H-2H2O									282493	246242	304155
5.61_587.3405m/z	Proferrioxamine-D2	C26H46N6O9	5.61062	1.0053	587.34	pos	M+H									324617	387802	398713
7.92_345.0970m/z	5-O-Cinnamoylquinic acid	C16H18O7	7.91752	7.80582	345.097	pos	M+Na	162642276	WTMHIVNZOSRKJU-MUMPLMHTSA-N	C1[C@@H]([C@H]([C@H](C[C@@]1(C(=O)O)O)OC(=O)/C=C/C2=CC=CC=C2)O)O	0.3		Organic oxygen compounds	Organooxygen compounds	Alcohols and polyols	409002	410433	384399
1.37_262.0937m/z	1-Methylguanosine	C11H15N5O5	1.3702	0.621829	262.094	pos	M+H-2H2O	96373	UTAIYTHAJQNQDW-KQYNXXCUSA-N	CN1C(=O)C2=C(N=C1N)N(C=N2)[C@H]3[C@@H]([C@@H]([C@H](O3)CO)O)O	-1.7		Nucleosides, nucleotides, and analogues	Purine nucleosides		2.36096e+06	2.30912e+06	2.40617e+06
8.60_550.3143m/z	Ruvoside	C30H46O9	8.59698	0.294344	550.314	pos	M+	101650325	RUXOGPGQKCWGOH-HBUONDEYSA-N	C[C@H]1[C@@H]([C@H]([C@@H]([C@@H](O1)O[C@H]2CC[C@]3([C@@H](C2)CC[C@@H]4[C@@H]3CC[C@]5([C@@]4(CC[C@@H]5C6=CC(=O)OC6)O)C)CO)O)OC)O	0.9		Lipids and lipid-like molecules	Steroids and steroid derivatives	Steroid lactones	313091	333569	334649
7.23_308.2223m/z	ent-14,15-Dinor-13-oxolabda-8(17),11-dien-18-oic acid	C18H26O3	7.23433	0.819561	308.222	pos	M+NH4	91885074	BQLIBSZGTNAGNT-ZRDMDAGASA-N	CC(=O)/C=C/[C@@H]1C(=C)CC[C@H]2[C@]1(CCC[C@]2(C)C(=O)O)C	3.5		Lipids and lipid-like molecules	Prenol lipids	Sesquiterpenoids	70710.6	87280.5	82345.6
5.87_249.1124m/z	2-Phenylethyl b-D-glucopyranoside	C14H20O6	5.86642	0.879173	249.112	pos	M+H-2H2O	11289099	MLRIJUWUQTVDQE-RKQHYHRCSA-N	C1=CC=C(C=C1)CCO[C@H]2[C@@H]([C@H]([C@@H]([C@H](O2)CO)O)O)O	-0.2		Organic oxygen compounds	Organooxygen compounds	Carbohydrates and carbohydrate conjugates	196951	196778	222077
6.53_378.1185m/z	5,7,3'-Trihydroxy-6,4',5'-trimethoxyflavone	C18H16O8	6.52635	0.489569	378.119	pos	M+NH4	5496475	PMBOOVZSTMWOFS-UHFFFAOYSA-N	COC1=CC(=CC(=C1OC)O)C2=CC(=O)C3=C(O2)C=C(C(=C3O)OC)O	2.6	C04552	Phenylpropanoids and polyketides	Flavonoids	O-methylated flavonoids	43652	45744.3	47800.9
1.85_326.1600m/z	Phomaligol A	C14H20O6	1.84683	0.683993	326.16	pos	M+ACN+H	15265874	DWJRXSZPSOQYDZ-HQOPCJQPSA-N	CCC(C)C(=O)O[C@@]1(C(=O)C=C([C@@](C1=O)(C)O)OC)C	1.1		Organic oxygen compounds	Organooxygen compounds	Carbonyl compounds	542836	490933	491578
5.20_433.1609m/z	Caesalmin B	C22H28O6	5.2035	3.05578	433.161	pos	M+2Na-H	12037261	GXBMHMVGIRRPBD-XTVZKPICSA-N	CC(=O)O[C@H]1CCC([C@]2([C@]1([C@H]3CC4=C(C=CO4)[C@@H]5[C@@H]3[C@H](C2)OC5=O)C)O)(C)C	2.9		Lipids and lipid-like molecules	Prenol lipids	Terpene lactones	49519.8	49507.1	59822.3
11.16_349.1403m/z	Solanapyrone B	C18H24O4	11.1575	5.56779	349.14	pos	M+2Na-H	11098743	YJHFAFJKTXEFDR-SFDCBXKLSA-N	C[C@H]1C=C[C@H]2CCCC[C@H]2[C@@H]1C3=CC(=C(C(=O)O3)CO)OC	3.7		Organoheterocyclic compounds	Pyrans	Pyranones and derivatives	16290.1	19946.7	16876.5
7.17_321.1334m/z	15-Acetyl-deoxynivalenol	C17H22O7	7.16817	0.352899	321.133	pos	M+H-H2O	10382483	IDGRYIRJIFKTAN-HTJQZXIKSA-N	CC1=C[C@@H]2[C@]([C@@H](C1=O)O)([C@]3(C[C@H]([C@H]([C@@]34CO4)O2)O)C)COC(=O)C	-0.7		Lipids and lipid-like molecules	Prenol lipids	Sesquiterpenoids	46537.5	42470.2	40745.1
5.11_251.1029m/z	2'-Deoxyadenosine	C10H13N5O3	5.10803	4.05974	251.103	pos	M+	13730	OLXZPDWKRNYJJZ-RRKCRQDMSA-N	C1[C@@H]([C@H](O[C@H]1N2C=NC3=C(N=CN=C32)N)CO)O	-0.5	C00559	Nucleosides, nucleotides, and analogues	Purine nucleosides	Purine 2'-deoxyribonucleosides	400914	399830	381365
5.56_219.1018m/z	Eupatoriochromene	C13H14O3	5.5591	1.17657	219.102	pos	M+H	100768	SVUVYHFYZBCYRF-UHFFFAOYSA-N	CC(=O)C1=C(C=C2C(=C1)C=CC(O2)(C)C)O	2.7	C09006	Organoheterocyclic compounds	Benzopyrans	1-benzopyrans	306402	316029	290725
4.39_625.1770m/z	Isorhamnetin 3-glucoside-7-rhamnoside	C28H32O16	4.38913	1.16074	625.177	pos	M+H									178323	168323	149276
4.75_246.1128m/z	Resveratrol	C14H12O3	4.75268	1.24023	246.113	pos	M+NH4	445154	LUKBXSAWLPMMSZ-OWOJBTEDSA-N	C1=CC(=CC=C1/C=C/C2=CC(=CC(=C2)O)O)O	3.1	C03582	Phenylpropanoids and polyketides	Stilbenes		67169.8	74404.4	70426.7
7.60_533.2397m/z	Strictosidinic acid	C26H31N2O9	7.6027	5.58008	533.24	pos	M+NH4	21586927	CMMIVMFGFIBAGC-IUNANRIWSA-N	C=C[C@@H]1[C@@H](C(=CO[C@H]1O[C@H]2[C@@H]([C@H]([C@@H]([C@H](O2)CO)O)O)O)C(=O)O)C[C@H]3C4=C(CCN3)C5=CC=CC=C5N4	-2		Lipids and lipid-like molecules	Prenol lipids	Terpene glycosides	70525.7	74504.2	62925.8
14.83_220.1334m/z	Tremetone	C13H14O2	14.8322	1.08534	220.133	pos	M+NH4	78673	UVYUUQGGBNKRFU-CYBMUJFWSA-N	CC(=C)[C@H]1CC2=C(O1)C=CC(=C2)C(=O)C	2.9	C08992	Benzenoids	Benzene and substituted derivatives	Acetophenones	36923.7	38058.1	35580.2
4.92_581.1984m/z	N--Glutamyl-S-allylcysteine	C11H18N2O5S	4.91678	6.55501	581.198	pos	2M+H									1.51667e+06	1.55029e+06	1.35738e+06
6.03_473.1921m/z	Pseurotin A	C22H25NO8	6.02858	0.531982	473.192	pos	M+ACN+H	9845622	SLYDIPAXCVVRNY-UOWMTANKSA-N	CC/C=C\[C@@H]([C@@H](C1=C(C(=O)[C@@]2(O1)[C@H]([C@@](NC2=O)(C(=O)C3=CC=CC=C3)OC)O)C)O)O	0.5		Organic oxygen compounds	Organooxygen compounds	Carbonyl compounds	90279.9	101561	95842.5
6.69_299.0916m/z	Thamnosmonin	C15H16O5	6.69012	9.2757	299.092	pos	M+Na	312089	PMZIJDMODGMWOR-UHFFFAOYSA-N	CC(=C)C(C(C1=C(C=C2C(=C1)C=CC(=O)O2)OC)O)O	1.6		Phenylpropanoids and polyketides	Coumarins and derivatives		57404.7	56241.4	67788.3
7.14_471.3472m/z	Uncaric acid	C30H48O5	7.13863	0.659173	471.347	pos	M+H-H2O	10838721	JPGOJQJBPLCRQP-HUVCIBQSSA-N	C[C@@H]1CC[C@@]2(CC[C@@]3(C(=CC[C@H]4[C@]3(C[C@H]([C@@H]5[C@@]4(CC[C@@H](C5(C)C)O)C)O)C)[C@@H]2[C@]1(C)O)C)C(=O)O	4.6	C17874	Lipids and lipid-like molecules	Prenol lipids	Triterpenoids	51343.3	43670.4	55246.9
5.01_394.1248m/z	FD-838	C22H21NO7	5.01042	-9.01482	394.125	pos	M+H-H2O									89859.2	75481.3	72605.7
1.02_386.1931n	6,9-Dihydroxy-4,7-megastigmadien-3-one 9-O--D-Glu	C19H30O8	1.01772	-2.56157	409.182	pos	M+H-2H2O, M+2Na-H, M+Na									581859	617739	600498
0.75_146.0813m/z	3-(Hydroxymethyl)-2-penten-5-olide	C6H8O3	0.748033	1.37632	146.081	pos	M+NH4	85539715	BHALNYVILOSMDQ-UHFFFAOYSA-N	C1COC(=O)C=C1CO	-0.7		Organoheterocyclic compounds	Pyrans	Pyranones and derivatives	145506	143846	145503
2.21_443.2029m/z	Bonducellpin C	C23H32O7	2.2142	-2.6557	443.203	pos	M+Na									46701.4	41290.1	33159.7
12.60_524.3714m/z	1-Stearoyl-sn-glycero-3-phosphocholine	C26H54NO7P	12.5976	0.595278	524.371	pos	M+H	497299	IHNKQIMGVNPMTC-RUZDIDTESA-N	CCCCCCCCCCCCCCCCCC(=O)OC[C@H](COP(=O)([O-])OCC[N+](C)(C)C)O	6.6	C00670	Lipids and lipid-like molecules	Glycerophospholipids	Glycerophosphocholines	42287	37772.9	28079.6
4.53_457.2184m/z	Forskolin J	C24H36O8	4.53012	-2.75956	457.218	pos	M+Na-H2O	23254517	ZSBZMJGJWOYRBW-JZLRHMRTSA-N	CC(=O)O[C@H]1[C@@H]2[C@]([C@H](CCC2(C)C)O)([C@]3(C(=O)C[C@](O[C@@]3([C@H]1OC(=O)C)C)(C)C=C)O)C	1.6	C09076	Lipids and lipid-like molecules	Prenol lipids	Triterpenoids	87786.6	89442.2	80641.3
9.09_454.3451n	Ganoderiol F	C30H46O3	9.08562	0.920946	437.342	pos	M+H-2H2O, M+H-H2O, M+H									841456	798583	797777
9.39_288.2898m/z	Obscuraminol F	C16H33NO	9.39305	0.560117	288.29	pos	M+CH3OH+H	101101129	BBZHHOGHQKXCRQ-JKSUJKDBSA-N	C[C@@H]([C@@H](CCCCCCCCCCCC=C)O)N	5.3		Organic nitrogen compounds	Organonitrogen compounds	Amines	7.50876e+06	7.29926e+06	7.11721e+06
4.25_357.2025m/z	Grayanotoxin II	C20H32O5	4.25447	-3.04881	357.203	pos	M+Na-H2O	14060930	KEOQZUCOGXIEQR-LXFHFZRZSA-N	C[C@]1(C[C@@]23C[C@H]([C@]4([C@@H](C[C@@H](C4(C)C)O)C(=C)[C@@H]2CC[C@@H]1[C@H]3O)O)O)O	0.3	C09103	Organic oxygen compounds	Organooxygen compounds	Alcohols and polyols	40111.6	42798.4	18891
5.93_352.1538m/z	Heliotrine	C16H27NO5	5.92895	5.59861	352.154	pos	M+K					C10324				61710.9	53536.5	57311.1
8.01_259.2058m/z	Stearidonic Acid	C18H28O2	8.0141	0.545456	259.206	pos	M+H-H2O	5312508	JIWBIWFOSCKQMA-LTKCOYKYSA-N	CC/C=C\C/C=C\C/C=C\C/C=C\CCCCC(=O)O	5.2	C16300	Lipids and lipid-like molecules	Fatty Acyls	Lineolic acids and derivatives	60491.6	64640	71798.5
7.86_547.2557m/z	Strictosidine	C27H33N2O9	7.85672	6.11153	547.256	pos	M+NH4	161336	XBAMJZTXGWPTRM-NTXHKPOFSA-N	COC(=O)C1=CO[C@H]([C@@H]([C@@H]1C[C@H]2C3=C(CCN2)C4=CC=CC=C4N3)C=C)O[C@H]5[C@@H]([C@H]([C@@H]([C@H](O5)CO)O)O)O	0.6	C03470	Lipids and lipid-like molecules	Prenol lipids	Terpene glycosides	424340	365810	385988
8.54_269.0809m/z	Dalbergin	C16H12O4	8.53808	0.269536	269.081	pos	M+H	442768	AZELSOYQOIUPBZ-UHFFFAOYSA-N	COC1=C(C=C2C(=CC(=O)OC2=C1)C3=CC=CC=C3)O	2.7	C10414	Phenylpropanoids and polyketides	Neoflavonoids	Neoflavones	1.6572e+07	1.7444e+07	1.82275e+07
5.93_234.0763m/z	Isobergapten	C12H8O4	5.92895	1.09475	234.076	pos	M+NH4	68082	AJSPSRWWZBBIOR-UHFFFAOYSA-N	COC1=C2C=CC(=O)OC2=C3C=COC3=C1	2	C18082	Phenylpropanoids and polyketides	Coumarins and derivatives	Furanocoumarins	81628.2	76924.9	82210.2
9.97_468.3089m/z	LysoPC(14:0/0:0)	C22H46NO7P	9.97477	0.868549	468.309	pos	M+H	460604	VXUOFDJKYGDUJI-OAQYLSRUSA-N	CCCCCCCCCCCCCC(=O)OC[C@H](COP(=O)([O-])OCC[N+](C)(C)C)O	4.5		Lipids and lipid-like molecules	Glycerophospholipids	Glycerophosphocholines	210504	187566	170730
10.32_494.3245m/z	(25RS)-Ruscogenin	C27H42O4	10.3197	1.01051	494.325	pos	M+ACN+Na	24849056	QMQIQBOGXYYATH-ZBTLHKOBSA-N	C[C@H]1[C@H]2[C@H](C[C@@H]3[C@@]2(CC[C@H]4[C@H]3CC=C5[C@@]4([C@@H](C[C@@H](C5)O)O)C)C)O[C@]16CCC(CO6)C	4.7		Lipids and lipid-like molecules	Prenol lipids	Triterpenoids	276219	263566	256044
4.18_391.2077m/z	Rhodojaponin III	C20H32O6	4.17835	-3.77848	391.208	pos	M+Na	21151017	VUMZHZYKXUYIHM-GLHQSWFFSA-N	C[C@]1(C[C@@]23C[C@H]([C@]4([C@@H]([C@H]5[C@@H](C4(C)C)O5)[C@]([C@@H]2CC[C@@H]1[C@H]3O)(C)O)O)O)O	0.3		Lipids and lipid-like molecules	Prenol lipids	Diterpenoids	922227	879245	844847
1.56_312.1192m/z	8'-Oxo-6-hydroxydihydrophaseic acid	C15H20O7	1.56325	-5.42094	312.119	pos	M+	72680929	LYUJWBPVDZIFEZ-UHFFFAOYSA-N	CC12CC(CC(C1(C=CC(=CC(=O)O)CO)O)(OC2=O)C)O	-0.7		Lipids and lipid-like molecules	Prenol lipids	Sesquiterpenoids	219769	199360	218441
4.51_281.1135m/z	N6-methyladenosine	C11H15N5O4	4.51323	3.76154	281.113	pos	M+	102175	VQAYFKKCNSOZKM-IOSLPCCCSA-N	CNC1=C2C(=NC=N1)N(C=N2)[C@H]3[C@@H]([C@@H]([C@H](O3)CO)O)O	-0.4		Nucleosides, nucleotides, and analogues	Purine nucleosides		83822.5	91204.3	81332.1
4.40_431.1665m/z	Abscisic acid alpha-D-glucopyranosyl ester	C21H30O9	4.40408	-2.64913	431.166	pos	M+Na-H2O									58634.9	60698.8	40493.6
5.15_371.1457m/z	Eurycomalactone	C19H24O6	5.1535	-2.35927	371.146	pos	M+Na	441793	OGHYZHNTIINXEO-MGBQOKOWSA-N	C[C@H]1[C@@H]2[C@@H]([C@@H]3[C@@]4([C@@H](CC(=O)[C@]3([C@H]1C(=O)O2)C)C(=CC(=O)[C@H]4O)C)C)O	0.1	C08759	Lipids and lipid-like molecules	Steroids and steroid derivatives	Steroid lactones	88939.9	83989.8	91473
6.87_455.3524m/z	Sebiferenic acid	C30H48O4	6.86835	0.912898	455.352	pos	M+H-H2O									41066.7	59730.2	52628.4
1.40_292.1657m/z	(E)-N-Caffeoylputrescine	C13H18N2O3	1.3961	0.375554	292.166	pos	M+ACN+H	439877	KTZNZCYTXQYEHT-UHFFFAOYSA-N	C1=CC(=C(C=C1C=CC(=O)NCCCCN)O)O	0.8	C03002	Phenylpropanoids and polyketides	Cinnamic acids and derivatives	Hydroxycinnamic acids and derivatives	57430.4	61173.5	57251.5
10.83_277.2164m/z	13-Oxo-9E,11E-octadecadienoic acid	C18H30O3	10.8348	0.589507	277.216	pos	M+H-H2O	5283012	JHXAZBBVQSRKJR-KDFHGORWSA-N	CCCCCC(=O)/C=C/C=C/CCCCCCCC(=O)O	5.2		Lipids and lipid-like molecules	Fatty Acyls	Lineolic acids and derivatives	502959	535078	479872
1.03_506.2237m/z	Eugenol gentiobioside	C22H32O12	1.02713	1.06351	506.224	pos	M+NH4	10390778	WXQNHYCVTYUIEE-OALZDZJCSA-N	COC1=C(C=CC(=C1)CC=C)O[C@H]2[C@@H]([C@H]([C@@H]([C@H](O2)CO[C@H]3[C@@H]([C@H]([C@@H]([C@H](O3)CO)O)O)O)O)O)O	-1.3		Organic oxygen compounds	Organooxygen compounds	Carbohydrates and carbohydrate conjugates	640308	746907	638277
7.75_481.1495m/z	Lusitanicoside	C21H30O10	7.74922	5.54561	481.15	pos	M+K	442799	DAELTTGCCPRYTP-ZLQZEYEISA-N	C[C@H]1[C@@H]([C@H]([C@H]([C@@H](O1)OC[C@@H]2[C@H]([C@@H]([C@H]([C@@H](O2)OC3=CC=C(C=C3)CC=C)O)O)O)O)O)O	-0.8	C10474	Organic oxygen compounds	Organooxygen compounds	Carbohydrates and carbohydrate conjugates	197249	199393	196746
6.29_455.3522m/z	Beta-Elemonic acid	C30H46O3	6.2863	0.579569	455.352	pos	M+H									129224	114498	125064
4.69_293.1022m/z	4-Hydroxymethylphenol 1-O-rhamnoside	C13H18O6	4.69042	9.89534	293.102	pos	M+Na	11832457	VKJJAXLYSFNXBM-HPMQQCADSA-N	C[C@H]1[C@@H]([C@H]([C@H]([C@@H](O1)OC2=CC=C(C=C2)CO)O)O)O	-0.3		Organic oxygen compounds	Organooxygen compounds	Carbohydrates and carbohydrate conjugates	92119.5	101541	84330.7
10.65_419.1339m/z	prim-O-Glucosylangelicain	C21H26O11	10.6499	0.447601	419.134	pos	M+H-2H2O	91895378	YMKQLZWZRFMJBN-SHWJXYDWSA-N	CC(C)([C@@H]1CC2=C(O1)C=C3C(=C2O)C(=O)C=C(O3)CO[C@H]4[C@@H]([C@H]([C@@H]([C@H](O4)CO)O)O)O)O	-0.7		Organoheterocyclic compounds	Benzopyrans	1-benzopyrans	37296.4	44074.3	31620.2
1.23_377.1556m/z	Pteroside T	C20H28O9	1.22653	-9.3254	377.156	pos	M+H-2H2O	101324858	LRNTYOVTZADMMX-NLKQLHMRSA-N	C[C@H]1[C@@H](C2=C(C1=O)C(=C(C(=C2)CO)CCO[C@H]3[C@@H]([C@H]([C@@H]([C@H](O3)CO)O)O)O)C)O	-1.4		Organic oxygen compounds	Organooxygen compounds	Carbohydrates and carbohydrate conjugates	442285	428461	442672
5.82_424.2096m/z	Mammeisin	C25H26O5	5.81787	-5.45784	424.21	pos	M+NH4	5281419	JIFOADIANOIMSK-UHFFFAOYSA-N	CC(C)CC(=O)C1=C(C2=C(C(=C1O)CC=C(C)C)OC(=O)C=C2C3=CC=CC=C3)O	5.8	C09275	Phenylpropanoids and polyketides	Neoflavonoids	Prenylated neoflavonoids	63275.1	69484.2	61271.2
5.66_311.1279m/z	Isogibberellin A3	C19H22O6	5.6606	0.4093	311.128	pos	M+H-2H2O	12897222	SLSYEBAZQRZQID-UHFFFAOYSA-N	CC12C3C(C45CC(=C)C(C4)(CCC5C3=CC(C1O)OC2=O)O)C(=O)O	-0.5		Lipids and lipid-like molecules	Prenol lipids	Terpene lactones	69536	77440.9	78452.6
9.94_480.3087m/z	Rhapontisterone B	C27H44O7	9.94323	0.0828724	480.309	pos	M+	21590111	NKDFYOWSKOHCCO-RVRVBGOXSA-N	C[C@]12CC[C@H]3C(=CC(=O)[C@H]4[C@@]3(C[C@H]([C@H](C4)O)O)C)[C@@]1(CC[C@@H]2[C@](C)([C@@H](CCC(C)(C)O)O)O)O	0.5		Lipids and lipid-like molecules	Steroids and steroid derivatives	Bile acids, alcohols and derivatives	34983.5	40214.6	36717.2
6.48_431.1361m/z	4'-Methoxypuerarin	C22H22O9	6.4797	5.65852	431.136	pos	M+H	5319486	UWRLUNPRLSNXRR-PGPONNFDSA-N	COC1=CC=C(C=C1)C2=COC3=C(C2=O)C=CC(=C3[C@H]4[C@@H]([C@H]([C@@H]([C@H](O4)CO)O)O)O)O	0.3		Phenylpropanoids and polyketides	Isoflavonoids	Isoflavonoid C-glycosides	64616.9	49916	60759.4
9.29_375.1075m/z	Chrysosplenetin B	C19H18O8	9.29353	0.271098	375.108	pos	M+H	5281608	NBVTYGIYKCPHQN-UHFFFAOYSA-N	COC1=C(C=CC(=C1)C2=C(C(=O)C3=C(C(=C(C=C3O2)OC)OC)O)OC)O	3.1	C10030	Phenylpropanoids and polyketides	Flavonoids	O-methylated flavonoids	17445	19783.2	17060.9
6.16_481.1861m/z	Platyphylloside	C25H32O9	6.1601	5.93332	481.186	pos	M+Na-H2O	9826264	PVPDIJGSCANSAG-JSFAVJLPSA-N	C1=CC(=CC=C1CC[C@@H](CC(=O)CCC2=CC=C(C=C2)O)O[C@H]3[C@@H]([C@H]([C@@H]([C@H](O3)CO)O)O)O)O	1.2		Phenylpropanoids and polyketides	Diarylheptanoids	Linear diarylheptanoids	250799	247674	239680
7.89_249.1487m/z	Bisabolangelone	C15H20O3	7.88595	0.713729	249.149	pos	M+H	12300142	GNWNPLBSEQDDQV-FRPWFYLFSA-N	CC1=CC(=O)[C@H]2[C@@H](C1)O/C(=C\C=C(C)C)/[C@@]2(C)O	1.8		Organoheterocyclic compounds	Benzofurans		51005	42646	44873.8
9.07_439.3576m/z	Lyclaninol	C30H50O4	9.07227	1.10092	439.358	pos	M+H-2H2O	91895437	MRQRSMCZZRLXJG-AGTZBQNOSA-N	C[C@@]12CC[C@@H]3[C@@]([C@H]1CC[C@H]4C(=CC[C@@H]5[C@@]4(C[C@H]([C@H](C5(C)C)O)O)C)C2)(CC[C@H]([C@]3(C)CO)O)C	5.9		Lipids and lipid-like molecules	Prenol lipids	Triterpenoids	45563.8	50390	42536.2
7.73_470.3397n	25-Anhydroalisol F	C30H46O4	7.7321	0.122128	453.336	pos	M+H-H2O, M+H, M+H-2H2O	102004739	MRBFVJVQQIVGMY-CDJAXXMBSA-N	C[C@@H]1C[C@H](O[C@@H]2C1=C3C[C@@H]([C@H]4[C@]5(CCC(=O)C([C@@H]5CC[C@@]4([C@]3(C2)C)C)(C)C)C)O)[C@H](C(=C)C)O	4.8		Lipids and lipid-like molecules	Prenol lipids	Triterpenoids	95143.7	100936	97174.1
1.86_381.1872m/z	Ptaquiloside	C20H30O8	1.86013	-9.01212	381.187	pos	M+H-H2O	13962857	GPHSJPVUEZFIDE-YVPLJZHISA-N	C[C@@H]1C[C@]2(C=C(C3(CC3)[C@@]([C@H]2C1=O)(C)O)C)O[C@H]4[C@@H]([C@H]([C@@H]([C@H](O4)CO)O)O)O	-1.3	C19515	Organic oxygen compounds	Organooxygen compounds	Carbohydrates and carbohydrate conjugates	77842.6	76630.5	67363.3
7.70_461.1015m/z	15-Demethylplumieride	C20H24O12	7.69728	-8.49304	461.102	pos	M+Na-H2O	44593505	GGLAWDIODKKBQZ-SZSWQRSVSA-N	C[C@@H](C1=C[C@@]2(C=C[C@H]3[C@@H]2[C@@H](OC=C3C(=O)O)O[C@H]4[C@@H]([C@H]([C@@H]([C@H](O4)CO)O)O)O)OC1=O)O	-1.5		Lipids and lipid-like molecules	Prenol lipids	Terpene glycosides	152529	165147	158265
6.05_301.0708m/z	Chrysoeriol	C16H12O6	6.04525	0.316381	301.071	pos	M+H					C04293				62149.5	64175.1	69291.5
6.17_339.1227m/z	Aigialomycin D	C18H22O6	6.17258	7.49386	339.123	pos	M+Na-H2O	11724428	NHAQNKDEUQPSIX-DXOCLGOBSA-N	C[C@H]1C/C=C/[C@H]([C@H](CC/C=C/C2=C(C(=CC(=C2)O)O)C(=O)O1)O)O	2.9		Phenylpropanoids and polyketides	Macrolides and analogues		29465.4	34237.2	28053.8
8.39_417.1547m/z	Desacetyldoronine	C19H28ClNO7	8.393	-1.83416	417.155	pos	M+									253484	280052	295678
5.27_349.1507m/z	Riddelline	C18H23NO6	5.2689	-5.31897	349.151	pos	M+	5281744	SVCNNZDUGWLODJ-RAYFHMIRSA-N	C/C=C\1/CC(=C)[C@@](C(=O)OCC2=CCN3[C@H]2[C@@H](CC3)OC1=O)(CO)O	0.2	C10375	Alkaloids and derivatives			38927.6	41560.5	33259.4
7.09_190.0632n	7-Methoxy-4-methylcoumarin	C11H10O3	7.08807	1.06098	191.07	pos	M+H, M+NH4	390807	UDFPKNSWSYBIHO-UHFFFAOYSA-N	CC1=CC(=O)OC2=C1C=CC(=C2)OC	2.2		Phenylpropanoids and polyketides	Coumarins and derivatives		1.50542e+06	1.39822e+06	1.53881e+06
6.25_371.1489m/z	Norpterosin B glucoside	C19H26O7	6.25448	6.76773	371.149	pos	M+Na-H2O	137705026	SPOWTCXDLMRZEG-UHFFFAOYSA-N	CC1CC2=C(C1=O)C(=C(C(=C2)C)COC3C(C(C(C(O3)CO)O)O)O)C	0.5		Organic oxygen compounds	Organooxygen compounds	Carbohydrates and carbohydrate conjugates	37065.9	39369.4	35433.5
10.06_460.2696m/z	Atlantinone A	C26H34O6	10.0575	0.587218	460.27	pos	M+NH4	44715361	LGIBRQVYYFOBSF-UHFFFAOYSA-N	CC1=CC2C(CCC3C24CCC(C3(C)C)OC4=O)(C5(C1(C(=C(C5=O)C)O)C)C(=O)OC)C	4.1		Organoheterocyclic compounds	Naphthopyrans		501539	554604	541618
0.77_428.1768m/z	D-Mannitol	C6H14O6	0.76635	8.02528	428.177	pos	2M+ACN+Na	6251	FBPFZTCFMRRESA-KVTDHHQDSA-N	C([C@H]([C@H]([C@@H]([C@@H](CO)O)O)O)O)O	-3.1	C00392	Organic oxygen compounds	Organooxygen compounds	Carbohydrates and carbohydrate conjugates	251067	316003	267255
4.95_249.1123m/z	3',4'-Dihydroinfectopyrone	C14H18O5	4.94783	0.780331	249.112	pos	M+H-H2O	44715238	MPAYQRIVOSEDQH-WEVVVXLNSA-N	CC1=C(C=C(OC1=O)/C(=C/C(C)CC(=O)O)/C)OC	2.2		Lipids and lipid-like molecules	Fatty Acyls	Fatty acids and conjugates	27843.3	30060.3	24568.5
6.29_333.0972m/z	5-O-Feruloylquinic acid	C17H20O9	6.2863	0.84823	333.097	pos	M+H-2H2O	9799386	RAGZUCNPTLULOL-KJJWLSQTSA-N	COC1=C(C=CC(=C1)/C=C/C(=O)O[C@@H]2C[C@@](C[C@H]([C@H]2O)O)(C(=O)O)O)O	-0.1	C02572	Organic oxygen compounds	Organooxygen compounds	Alcohols and polyols	95541.4	92536.8	86415.6
7.14_515.1552m/z	Silymarin	C25H22O10	7.13863	0.780199	515.155	pos	M+CH3OH+H					C07610				142948	147443	141151
6.77_496.3037m/z	Stachartin D	C30H43NO6	6.77165	-3.95437	496.304	pos	M+H-H2O	134715095	IYKHWMJVYVKPCL-BJCNONKPSA-N	C[C@@H]1CC[C@@H]2[C@@]([C@@]13CC4=C(C=C5C(=C4O3)CN(C5=O)C(CC(C)C)C(=O)OC)O)(CC[C@H](C2(C)C)O)C	5.6		Organic acids and derivatives	Carboxylic acids and derivatives	Amino acids, peptides, and analogues	71332.6	69135.1	72719.1
6.16_208.0970m/z	L-Carnosine	C9H13N4O3	6.1601	6.87014	208.097	pos	M+H-H2O	439224	CQOVPNPJLQNMDC-ZETCQYMHSA-N	C1=C(NC=N1)C[C@@H](C(=O)O)NC(=O)CCN	-4	C00386	Organic acids and derivatives	Peptidomimetics	Hybrid peptides	26754.9	25121.6	27802.1
8.20_451.1028m/z	Prunitrin	C22H22O10	8.20452	6.55986	451.103	pos	M+Na-H2O	5918474	OFUWGCQDMVDLIR-UHFFFAOYSA-N	COC1=CC(=C2C(=C1)OC=C(C2=O)C3=CC=C(C=C3)OC4C(C(C(C(O4)CO)O)O)O)O	1.2		Phenylpropanoids and polyketides	Isoflavonoids	Isoflavonoid O-glycosides	43447.2	50313.4	40339.3
5.87_153.0548m/z	Isovanillin	C8H8O3	5.86642	1.20805	153.055	pos	M+H	12127	JVTZFYYHCGSXJV-UHFFFAOYSA-N	COC1=C(C=C(C=C1)C=O)O	1		Benzenoids	Phenols	Methoxyphenols	77224	75328.8	82449.9
5.25_277.1549m/z	Cyclo(Tyr-Leu)	C15H20N2O3	5.25152	0.710832	277.155	pos	M+H	572422	GENSLUDVKWKQMX-UHFFFAOYSA-N	CC(C)CC1C(=O)NC(C(=O)N1)CC2=CC=C(C=C2)O	2	C11331	Organic acids and derivatives	Carboxylic acids and derivatives	Amino acids, peptides, and analogues	53064.3	48471.5	46798.1
7.04_568.3249m/z	Helvolinic acid	C31H42O7	7.0407	-3.78682	568.325	pos	M+ACN+H	133556264	ZGQQEJUGWPCCHA-YYJYJANVSA-N	C[C@@H]1[C@H]2[C@H](C(=O)[C@@]3([C@@H]([C@@]2(C=CC1=O)C)CC[C@H]\4[C@]3(C[C@H](/C4=C(\CCC=C(C)C)/C(=O)O)OC(=O)C)C)C)O	4.5		Lipids and lipid-like molecules	Steroids and steroid derivatives	Steroid esters	503044	515439	524080
8.13_249.1487m/z	1beta-Hydroxyalantolactone	C15H20O3	8.12635	0.763011	249.149	pos	M+H									33909.2	36827.8	36989.5
10.12_518.3245m/z	Cucurbitacin F	C30H46O7	10.1216	0.378202	518.325	pos	M+	5281320	AOHIGMQGPFTKQX-QZPKXHNASA-N	C[C@@]12C[C@H]([C@@H]([C@]1(CC(=O)[C@@]3([C@H]2CC=C4[C@H]3C[C@@H]([C@H](C4(C)C)O)O)C)C)[C@](C)(C(=O)/C=C/C(C)(C)O)O)O	1.9	C08798	Lipids and lipid-like molecules	Steroids and steroid derivatives	Cucurbitacins	1.18561e+06	1.14728e+06	1.0652e+06
4.80_375.2239m/z	Docosapentaenoic acid 22n-3	C22H34O2	4.80218	-9.38429	375.224	pos	M+2Na-H	6441454	AVKOENOBFIYBSA-WMPRHZDHSA-N	CCCCC/C=C\C/C=C\C/C=C\C/C=C\C/C=C\CCC(=O)O	6.9	C16513	Lipids and lipid-like molecules	Fatty Acyls	Fatty acids and conjugates	46508.1	56066.2	52662
5.98_341.1385m/z	Cycloolivil	C20H24O7	5.98018	0.513646	341.139	pos	M+H-2H2O	5316262	KCIQZCNOUZCRGH-VOBQZIQPSA-N	COC1=C(C=C2[C@@H]([C@H]([C@@](CC2=C1)(CO)O)CO)C3=CC(=C(C=C3)O)OC)O	1.5		Lignans, neolignans and related compounds	Aryltetralin lignans	9,9p-dihydroxyaryltetralin lignans	305062	302061	331216
9.01_389.2688m/z	3-hydroxy-12-oxochol-9(11)-en-24-oic acid	C24H36O4	9.00793	0.346917	389.269	pos	M+H	45033561	RMEZJKHOZLUOHB-HMQWWIKYSA-N	CC(CCC(=O)O)C1CCC2[C@@]1(C(=O)C=C3C2CCC4[C@@]3(CC[C@H](C4)O)C)C	4.2		Lipids and lipid-like molecules	Steroids and steroid derivatives	Bile acids, alcohols and derivatives	121673	112797	111035
11.23_330.3368m/z	1-Nonanol	C9H20O	11.2272	0.608951	330.337	pos	2M+ACN+H	8914	ZWRUINPWMLAQRD-UHFFFAOYSA-N	CCCCCCCCCO	4.3	C14696	Lipids and lipid-like molecules	Fatty Acyls	Fatty alcohols	284430	235302	250496
6.71_463.1236m/z	Yuanhuanin	C22H22O11	6.70507	0.264154	463.124	pos	M+H	179680	ZXVSQQSRCKKYLS-MIUGBVLSSA-N	COC1=CC2=C(C(=C1)O[C@H]3[C@@H]([C@H]([C@@H]([C@H](O3)CO)O)O)O)C(=O)C=C(O2)C4=CC(=C(C=C4)O)O	0.3		Phenylpropanoids and polyketides	Flavonoids	Flavonoid glycosides	68514.7	62042	72950.6
5.77_290.0903n	N-Malonyltryptophan	C14H14N2O5	5.76923	0.138174	291.098	pos	M+H-H2O, M+H	5199636	OVEAWSPZRGBTSS-UHFFFAOYSA-N	C1=CC=C2C(=C1)C(=CN2)CC(C(=O)O)NC(=O)CC(=O)O	0.3		Organic acids and derivatives	Carboxylic acids and derivatives	Amino acids, peptides, and analogues	257208	278045	268625
3.52_393.2233m/z	Coleonol B	C22H34O7	3.52425	-9.47744	393.223	pos	M+H-H2O	10001602	CLOQVZCSBYBUPB-VDCUXWMXSA-N	CC(=O)O[C@@H]1[C@@H]([C@@]2([C@](C(=O)C[C@](O2)(C)C=C)([C@@]3(C1C(CC[C@@H]3O)(C)C)C)O)C)O	1	C09076	Lipids and lipid-like molecules	Prenol lipids	Triterpenoids	110002	110383	128220
9.43_316.2849m/z	Ricinoleic acid	C18H34O3	9.42507	0.864865	316.285	pos	M+NH4	643684	WBHHMMIMDMUBKC-QJWNTBNXSA-N	CCCCCC[C@H](C/C=C\CCCCCCCC(=O)O)O	5.7	C08365	Lipids and lipid-like molecules	Fatty Acyls	Fatty acids and conjugates	878005	843148	854003
10.09_608.3225m/z	Segetalin A	C31H42N7O6	10.0892	4.61322	608.322	pos	M+									80942.5	76628.2	75280.1
10.45_311.2219m/z	Caprylic acid	C8H16O2	10.4507	9.01925	311.222	pos	2M+Na	71307291	WWZKQHOCKIZLMA-UHFFFAOYSA-N	CCCCCCCC(=O)O	3		Lipids and lipid-like molecules	Fatty Acyls	Fatty acids and conjugates	84721.2	90609	89566.1	88298.8
11.28_272.2010m/z	Hydroxy-gamma-sanshool	C18H27NO2	11.278	0.422768	272.201	pos	M+H-H2O	14135317	CRPPMKFSMRODIQ-JDXPBYPHSA-N	C/C=C/C=C/C=C\CC/C=C/C=C/C(=O)NCC(C)(C)O	3.5	C17827	Lipids and lipid-like molecules	Fatty Acyls	Fatty amides	30098.9	27042.3	29810.9
11.11_193.1226m/z	Senkyunolide	C12H16O2	11.1057	1.65079	193.123	pos	M+H	3085257	ZPIKVDODKLJKIN-NSHDSACASA-N	CCCC[C@H]1C2=C(C=CCC2)C(=O)O1	2.7	C17853	Organoheterocyclic compounds	Isobenzofurans		18206	17484.7	19645.8
6.43_593.1869m/z	Physcion 8-O-rutinoside	C28H32O14	6.43343	0.650285	593.187	pos	M+H	14630537	WQSUUTNUYGPXEC-XIKXQYPFSA-N	C[C@H]1[C@@H]([C@H]([C@H]([C@@H](O1)OC[C@@H]2[C@H]([C@@H]([C@H]([C@@H](O2)OC3=CC(=CC4=C3C(=O)C5=C(C4=O)C=C(C=C5O)C)OC)O)O)O)O)O)O	-0.4		Benzenoids	Anthracenes	Anthraquinones	144818	131214	136652
6.61_404.1473n	Orientalide	C21H24O8	6.6084	0.43016	387.144	pos	M+H-H2O, M+H	98050571	ICSRGCDFFKMLJW-AMVJFLEGSA-N	CC(=C)C(=O)O[C@H]1[C@@H]2[C@@H](/C=C(/CC/C=C(\[C@@H]1OC(=O)C)/C=O)\CO)OC(=O)C2=C	0.9		Lipids and lipid-like molecules	Prenol lipids	Terpene lactones	109176	112874	111242
7.71_387.1443m/z	Gancaonin L	C20H18O6	7.7145	1.45665	387.144	pos	M+CH3OH+H									66250	66711.8	58471.6
5.45_600.2918m/z	Longipedlactone J	C32H40O7	5.44823	-2.52819	600.292	pos	M+ACN+Na									159310	177016	160233
5.56_289.1759m/z	Procerine	C13H21NO5	5.5591	0.487866	289.176	pos	M+NH4	91753677	UEASBNMLRVSIRE-FWQKEWFGSA-N	CC(C(=O)C)C(=O)O[C@@H]1CCN2[C@@H]1[C@H](C(C2)O)CO	0.1		Organoheterocyclic compounds	Pyrrolizidines		703818	663859	642057
4.51_426.2007n	Planispine A	C25H30O6	4.51323	-8.25033	427.208	pos	M+H-2H2O, M+H	162639183	VRRDTZZCQTYUBV-WJQBNGMASA-N	CC(=CCOC1=C(C=C(C=C1)[C@@H]2[C@H]3CO[C@H]([C@H]3CO2)C4=CC(=C(C=C4)OC)OC)OC)C	4.4					294079	319316	309048
4.71_660.2502m/z	Yadanzioside F	C29H38O16	4.70587	0.610053	660.25	pos	M+NH4									104174	119008	73433.3
11.00_351.2531m/z	Hispanolone	C20H30O3	11.0016	0.43947	351.253	pos	M+CH3OH+H	5458747	UVKYPKNCQJIGKV-PEFDPPPMSA-N	C[C@@H]1C(=O)C[C@@H]2[C@@]([C@]1(CCC3=COC=C3)O)(CCCC2(C)C)C	4.1		Lipids and lipid-like molecules	Prenol lipids	Diterpenoids	18724	17835.8	18239.5
4.18_352.1868m/z	Dihydrocapsaicin	C18H29NO3	4.17835	3.01626	352.187	pos	M+2Na-H	107982	XJQPQKLURWNAAH-UHFFFAOYSA-N	CC(C)CCCCCCC(=O)NCC1=CC(=C(C=C1)O)OC	4.4	C16952	Benzenoids	Phenols	Methoxyphenols	16106.2	16379.1	10873.9
7.39_266.1501m/z	Sydonic acid	C15H22O4	7.3947	-6.51661	266.15	pos	M+	13877171	VZXPWVDKXCYHSI-UHFFFAOYSA-N	CC(C)CCCC(C)(C1=C(C=C(C=C1)C(=O)O)O)O	3.6		Lipids and lipid-like molecules	Prenol lipids	Sesquiterpenoids	76722.4	69000.4	71807.9
6.00_397.1647m/z	Lecocarpinolide J	C21H28O7	5.99575	6.55484	397.165	pos	M+Na-H2O	133562228	LOFBWESEBFUNJU-IVNSTMFVSA-N	CCC(C)C(=O)OC1C2C(/C=C(\CC/C=C(\C1OC)/C=O)/CO)OC(=O)C2=C	1.3		Lipids and lipid-like molecules	Prenol lipids	Terpene lactones	157245	151222	149068
0.93_250.1287m/z	Ethyl alpha-D-fructofuranoside	C8H16O6	0.9299	0.896681	250.129	pos	M+ACN+H	133590	KQQFKZUGBOQKLW-NGJRWZKOSA-N	CCO[C@@]1([C@H]([C@@H]([C@H](O1)CO)O)O)CO	-1.2		Organic oxygen compounds	Organooxygen compounds	Carbohydrates and carbohydrate conjugates	75325.8	87150.6	81522
11.65_276.2324m/z	Crucigasterin 275	C18H29NO	11.6507	0.595809	276.232	pos	M+H	23427563	DBUTWWBBBQFAJO-HPNSCBLISA-N	C[C@H]([C@H](C/C=C/CC/C=C\C/C=C\C/C=C\C=C)O)N	4		Organic nitrogen compounds	Organonitrogen compounds	Amines	40063.5	35752.8	38981.6
5.32_428.2048m/z	7-Acetylscorpioidine	C22H33NO7	5.31943	1.06827	428.205	pos	M+Na-H2O	6440656	YYQUGDOAQAPTLK-BUNUPIFCSA-N	C/C=C(\C)/C(=O)OC(C)[C@@](C(C)C)(C(=O)OCC1=CCN2[C@H]1[C@@H](CC2)OC(=O)C)O	1.9					40591.4	39717.5	47608.2
2.56_306.1185m/z	Dianthoside	C12H16O8	2.55772	0.597073	306.119	pos	M+NH4	5316639	YGSIRXHFAUFUEJ-GPTQDWHKSA-N	CC1=C(C(=O)C=CO1)O[C@H]2[C@@H]([C@H]([C@@H]([C@H](O2)CO)O)O)O	-1.4		Organic oxygen compounds	Organooxygen compounds	Carbohydrates and carbohydrate conjugates	1.70839e+06	1.64485e+06	1.66891e+06
2.42_298.1286m/z	Phenyl-alpha-D-glucopyranoside	C12H16O6	2.41705	0.418269	298.129	pos	M+ACN+H	99489	NEZJDVYDSZTRFS-ZIQFBCGOSA-N	C1=CC=C(C=C1)O[C@@H]2[C@@H]([C@H]([C@@H]([C@H](O2)CO)O)O)O	-0.9		Organic oxygen compounds	Organooxygen compounds	Carbohydrates and carbohydrate conjugates	13505.2	11993.7	10609.4
1.03_256.0930m/z	Isoshinanolone	C11H12O3	1.02713	-7.40083	256.093	pos	M+ACN+Na	443777	YUPNHTWYVBHLMG-KSBSHMNSSA-N	C[C@@H]1CC(=O)C2=C([C@@H]1O)C=CC=C2O	1.5	C12343	Benzenoids	Tetralins		1.38299e+06	1.44076e+06	1.36e+06
14.83_318.0763m/z	Velutinam	C17H13NO4	14.8322	8.96314	318.076	pos	M+Na									113963	110805	113201
1.80_324.1443m/z	Monocrotaline N-Oxide	C16H23NO7	1.80493	0.368722	324.144	pos	M+H-H2O	197173	LHVAZUAALQTANZ-UHFFFAOYSA-N	CC1C(=O)OC2CC[N+]3(C2C(=CC3)COC(=O)C(C1(C)O)(C)O)[O-]	-1.3		Organoheterocyclic compounds	Pyrrolizines		110847	106538	105455
2.64_169.0974m/z	Coclauril	C8H9NO2	2.64193	1.37617	169.097	pos	M+NH4	15927877	OKLUWXIZGZHBKD-GODNPXJHSA-N	C1[C@H](C=C/C(=C\C#N)/[C@H]1O)O	-0.7		Organic oxygen compounds	Organooxygen compounds	Alcohols and polyols	537452	519681	546419
5.71_477.1393m/z	Acegastrodine	C21H26O11	5.70825	5.72545	477.139	pos	M+Na	163043	HGUDVDQXCUHOED-YMQHIKHWSA-N	CC(=O)OC[C@@H]1[C@H]([C@@H]([C@H]([C@@H](O1)OC2=CC=C(C=C2)CO)OC(=O)C)OC(=O)C)OC(=O)C	1.5		Organic oxygen compounds	Organooxygen compounds	Carbohydrates and carbohydrate conjugates	347425	351712	324719
9.62_433.1497m/z	Cimifugin beta-D-glucopyranoside	C22H28O11	9.61667	0.853313	433.15	pos	M+H-2H2O	14034912	XIUVHOSBSDYXRG-UVTAEQIVSA-N	CC(C)([C@@H]1CC2=C(O1)C=C3C(=C2OC)C(=O)C=C(O3)CO[C@H]4[C@@H]([C@H]([C@@H]([C@H](O4)CO)O)O)O)O	-0.9		Organoheterocyclic compounds	Benzopyrans	1-benzopyrans	545755	502556	485314
13.23_263.1579m/z	3-Chloro-1-(4-octylphenyl)-propanone	C17H25ClO	13.226	6.37932	263.158	pos	M+H-H2O	70700719	RRIVKRLKROHVNQ-UHFFFAOYSA-N	CCCCCCCCC1=CC=C(C=C1)C(=O)CCCl	6.2		Organic oxygen compounds	Organooxygen compounds	Carbonyl compounds	65966.1	65119.5	66554.6
6.66_249.1487m/z	Micheliolide	C15H20O3	6.6568	0.702273	249.149	pos	M+H					C09507				21697.2	26566.6	23791.1
6.16_389.1595m/z	Cubebin	C20H20O6	6.1601	0.0995453	389.16	pos	M+CH3OH+H	117443	DIYWRNLYKJKHAM-MDOVXXIYSA-N	C1[C@@H]([C@H]([C@H](O1)O)CC2=CC3=C(C=C2)OCO3)CC4=CC5=C(C=C4)OCO5	3.4	C10549	Lignans, neolignans and related compounds	Furanoid lignans	Tetrahydrofuran lignans	17473.4	26603.3	18341.8
7.01_411.1439m/z	Lactupicrin	C23H22O7	7.00717	0.150068	411.144	pos	M+H	174880	UMVSOHBRAQTGQI-XGARDCMYSA-N	CC1=C2[C@@H]([C@@H]3[C@@H]([C@H](C1)OC(=O)CC4=CC=C(C=C4)O)C(=C)C(=O)O3)C(=CC2=O)CO	1.1	C09490	Benzenoids	Phenols	1-hydroxy-2-unsubstituted benzenoids	33080.8	37018.1	44793.5
4.03_200.0475m/z	2-Chlorocinnamic acid	C9H7ClO2	4.02758	1.46018	200.048	pos	M+NH4	700642	KJRRTHHNKJBVBO-AATRIKPKSA-N	C1=CC=C(C(=C1)/C=C/C(=O)O)Cl	2.5		Phenylpropanoids and polyketides	Cinnamic acids and derivatives	Cinnamic acids	1.56566e+06	1.63936e+06	1.47925e+06
6.93_595.2025m/z	Neohesperidin Dihydrochalcone	C28H36O15	6.93097	0.675162	595.203	pos	M+H-H2O	30231	ITVGXXMINPYUHD-CUVHLRMHSA-N	C[C@H]1[C@@H]([C@H]([C@H]([C@@H](O1)O[C@@H]2[C@H]([C@@H]([C@H](O[C@H]2OC3=CC(=C(C(=C3)O)C(=O)CCC4=CC(=C(C=C4)OC)O)O)CO)O)O)O)O)O	-0.3		Phenylpropanoids and polyketides	Flavonoids	Flavonoid glycosides	97735.6	106441	105594
0.86_330.1298m/z	Monocrotaline	C16H23NO6	0.855067	-4.25849	330.13	pos	M+Na-H2O	9415	QVCMHGGNRFRMAD-XFGHUUIASA-N	C[C@H]1C(=O)O[C@@H]2CCN3[C@@H]2C(=CC3)COC(=O)[C@]([C@]1(C)O)(C)O	-0.7	C10350	Organoheterocyclic compounds	Pyrrolizines		220997	196327	202071
4.68_412.1356m/z	Gericudranin E	C22H18O7	4.67578	-8.8852	412.136	pos	M+NH4	44559902	SFDDCVYUBBUSMV-FCHUYYIVSA-N	C1=CC(=CC=C1CC2=C(C3=C(C=C2O)O[C@@H]([C@H](C3=O)O)C4=CC=C(C=C4)O)O)O	3.4		Phenylpropanoids and polyketides	Diarylheptanoids	Linear diarylheptanoids	48528.7	46911.5	50448.6
4.07_294.1087m/z	Pseudolycorine	C16H19NO4	4.06887	-4.3852	294.109	pos	M+Na-H2O	443689	CKAHWDNDUGDSLE-ARLBYUKCSA-N	COC1=C(C=C2[C@@H]3[C@@H]([C@H](C=C4[C@H]3N(CC4)CC2=C1)O)O)O	-0.2	C12187	Organoheterocyclic compounds	Quinolines and derivatives	Benzoquinolines	165783	183716	141505
1.04_618.2610m/z	Acoforestinine	C31H43NO9	1.03522	-6.82992	618.261	pos	M+2Na-H									326377	337466	334252
9.49_868.4828n	Isoastragaloside I	C45H72O16	9.48782	0.836502	869.49	pos	M+H, M+Na, M+H-H2O	60148697	HVPKALQHGQMJER-XOUPSZAESA-N	CC(=O)O[C@@H]1CO[C@H]([C@@H]([C@H]1O)OC(=O)C)O[C@H]2CC[C@]34C[C@]35CC[C@@]6([C@H]([C@H](C[C@]6([C@@H]5C[C@@H]([C@H]4C2(C)C)O[C@H]7[C@@H]([C@H]([C@@H]([C@H](O7)CO)O)O)O)C)O)[C@]8(CC[C@H](O8)C(C)(C)O)C)C	2.4	C17793	Lipids and lipid-like molecules	Steroids and steroid derivatives	Steroidal glycosides	366381	356277	339543
5.64_416.1700m/z	Schisanlignone D	C22H22O7	5.64385	-1.03709	416.17	pos	M+NH4									28626.4	35419.8	32014.1
6.96_287.0915m/z	heraclenin	C16H14O5	6.9612	0.445168	287.092	pos	M+H	458010	CTJZWFCPUDPLME-LLVKDONJSA-N	CC1([C@H](O1)COC2=C3C(=CC4=C2OC=C4)C=CC(=O)O3)C	2.2		Phenylpropanoids and polyketides	Coumarins and derivatives	Furanocoumarins	246379	244348	255507
6.14_303.0865m/z	Loureiriol	C16H14O6	6.14155	0.509502	303.086	pos	M+H	11722425	CKOAWBPJSODKQL-MRXNPFEDSA-N	C1[C@@](C(=O)C2=C(C=C(C=C2O1)O)O)(CC3=CC=C(C=C3)O)O	2.1		Phenylpropanoids and polyketides	Homoisoflavonoids	Homoisoflavans	852465	883143	916914
5.74_133.0650m/z	Cinnamaldehyde	C9H8O	5.73992	1.65697	133.065	pos	M+H	637511	KJPRLNWUNMBNBZ-QPJJXVBHSA-N	C1=CC=C(C=C1)/C=C/C=O	1.9	C00903	Phenylpropanoids and polyketides	Cinnamaldehydes		44595.3	46471.4	45887.8
8.01_308.0945m/z	Niazinin	C15H21NO6S	8.0141	-1.76949	308.094	pos	M+H-2H2O									49613.7	48239.1	54912.2
8.68_231.1382m/z	Dehydrocostus lactone	C15H18O2	8.6797	0.982419	231.138	pos	M+H	73174	NETSQGRTUNRXEO-XUXIUFHCSA-N	C=C1CC[C@@H]2[C@@H]([C@@H]3[C@H]1CCC3=C)OC(=O)C2=C	2.6	C09387	Lipids and lipid-like molecules	Prenol lipids	Terpene lactones	19736.1	20101.5	17929.6
11.79_580.3615m/z	Phytolaccagenic acid	C31H48O6	11.7903	1.16194	580.361	pos	M+ACN+Na									171703	147975	140613
2.92_253.1184m/z	Furanodienon	C15H18O2	2.91945	-6.39124	253.118	pos	M+Na	6442374	XVOHELPNOXGRBQ-LXQMTTSMSA-N	C/C/1=C/C(=O)C2=C(C/C(=C\CC1)/C)OC=C2C	2.9	C16960	Lipids and lipid-like molecules	Prenol lipids	Sesquiterpenoids	174953	167256	152479
6.56_397.1646m/z	3,4-O-dimethylcedrusin	C21H26O6	6.55932	6.52497	397.165	pos	M+Na	124426	UVPCDEDIFJYIPT-OXJNMPFZSA-N	COC1=C(C=C(C=C1)[C@@H]2[C@H](C3=C(O2)C(=CC(=C3)CCCO)OC)CO)OC	2.4		Phenylpropanoids and polyketides	2-arylbenzofuran flavonoids		187178	181638	186985
2.64_126.0320n	5-Hydroxymethylfurfural	C6H6O3	2.64193	2.17354	127.039	pos	M+H-H2O, M+H	237332	NOEGNKMFWQHSLB-UHFFFAOYSA-N	C1=C(OC(=C1)C=O)CO	-0.6	C11101	Organic oxygen compounds	Organooxygen compounds	Carbonyl compounds	5.93149e+06	5.97609e+06	6.17407e+06
4.96_333.1335m/z	Bidenoside C	C16H22O6	4.9646	8.65867	333.134	pos	M+Na	21577069	QIFYDSMWESCVBZ-JNDSXIQISA-N	C/C=C\C#CC#CCCCO[C@H]1[C@@H]([C@H]([C@@H]([C@H](O1)CO)O)O)O	0.4		Lipids and lipid-like molecules	Fatty Acyls	Fatty acyl glycosides	32975.4	29076.6	34376.3
5.69_453.3438m/z	Cyclopamine	C27H41NO2	5.69193	-9.15028	453.344	pos	M+ACN+H					C10798				80401.9	84415	71847.9
7.17_487.2653m/z	Withanolide S	C28H40O8	7.16817	-7.3609	487.265	pos	M+H-H2O	11049407	PQZVBIJEPVKNOZ-PCLZMVHQSA-N	CC1=C(C(=O)O[C@H](C1)[C@@](C)([C@@]2(CC[C@@]3([C@@]2(CC[C@H]4[C@H]3C[C@H]([C@@]5([C@@]4(C(=O)C=CC5)C)O)O)C)O)O)O)C	0.8		Lipids and lipid-like molecules	Steroids and steroid derivatives	Steroid lactones	149974	155060	151055
5.19_579.2876m/z	7-Dehydrobrefeldin A	C16H22O4	5.18627	-9.43856	579.288	pos	2M+Na	6441091	IKUWMGOXYQGWPC-TWAINWRDSA-N	C[C@H]1CCC/C=C/[C@@H]2CC(=O)C[C@H]2[C@@H](/C=C/C(=O)O1)O	1.6		Phenylpropanoids and polyketides	Macrolides and analogues		53441.8	54701.6	66940.3
14.80_222.1127m/z	7-Ethoxy-4-Methylcoumarin	C12H12O3	14.8003	0.995332	222.113	pos	M+NH4	66595	NKRISXMDKXBVRJ-UHFFFAOYSA-N	CCOC1=CC2=C(C=C1)C(=CC(=O)O2)C	2.6		Phenylpropanoids and polyketides	Coumarins and derivatives		989092	991354	880257
4.08_293.1134m/z	2'-Deoxyinosine	C10H11N4O4	4.08447	6.04154	293.113	pos	M+ACN+H	135398593	VGONTNSXDCQUGY-RRKCRQDMSA-N	C1[C@@H]([C@H](O[C@H]1N2C=NC3=C2N=CNC3=O)CO)O	-1.7	C05512	Nucleosides, nucleotides, and analogues	Purine nucleosides	Purine 2'-deoxyribonucleosides	193306	173522	198274
1.21_216.0983m/z	Cyclo(his-pro)	C11H13N4O2	1.21305	-9.51424	216.098	pos	M+H-H2O	529063	BKASXWPLSXFART-UHFFFAOYSA-N	C1CC2C(=O)N3CCCC3C(=O)N2C1	0.1		Organic acids and derivatives	Carboxylic acids and derivatives	Amino acids, peptides, and analogues	112592	107817	92537.2
8.54_311.2218m/z	Panowamycin B	C17H26O3	8.53808	0.277551	311.222	pos	M+CH3OH+H	76525900	MQZRYUHPQZOTGL-UHFFFAOYSA-N	CC1C(OC(C2=C1C=CC(=C2)C)CCO)C(C)C(C)O	2.6		Organoheterocyclic compounds	Benzopyrans	2-benzopyrans	824957	858105	865417
7.98_219.0654m/z	Psoralen	C11H6O3	7.98163	0.92008	219.065	pos	M+CH3OH+H	6199	ZCCUUQDIBDJBTK-UHFFFAOYSA-N	C1=CC(=O)OC2=CC3=C(C=CO3)C=C21	2.3	C09305	Phenylpropanoids and polyketides	Coumarins and derivatives	Furanocoumarins	26554.3	28767.9	33849.2
12.53_463.2451m/z	Jolkinol A	C29H36O6	12.5254	-5.83843	463.245	pos	M+H-H2O	6449904	ZLHWPIKKGZWBKR-OFTDCZQLSA-N	CC1CC2(C(C1O)C3C(O3)(CCC4C(C4(C)C)/C=C(\C2=O)/CO)C)OC(=O)/C=C/C5=CC=CC=C5	4.4					67528.6	71748.3	66541
8.76_603.3894m/z	Cimigenol-3-O-Alpha-L-arabinoside	C35H56O9	8.7562	0.331397	603.389	pos	M+H-H2O	15541911	BTPYUWOBZFGKAI-BKJHYQRZSA-N	C[C@@H]1C[C@@H]2[C@H](O[C@]3([C@H]1[C@]4(CC[C@@]56C[C@@]57CC[C@@H](C([C@@H]7CC[C@H]6[C@@]4([C@H]3O)C)(C)C)O[C@H]8[C@@H]([C@H]([C@H](CO8)O)O)O)C)O2)C(C)(C)O	3.7		Lipids and lipid-like molecules	Steroids and steroid derivatives	Steroidal glycosides	54287.3	55741.1	54528
7.49_271.0966m/z	Isoimperatorin	C16H14O4	7.48935	0.339014	271.097	pos	M+H	68081	IGWDEVSBEKYORK-UHFFFAOYSA-N	CC(=CCOC1=C2C=CC(=O)OC2=CC3=C1C=CO3)C	3.8	C16976	Phenylpropanoids and polyketides	Coumarins and derivatives	Furanocoumarins	311423	290142	326395
8.83_438.3509n	Lucialdehyde A	C30H46O2	8.83478	2.44008	439.358	pos	M+H-H2O, M+H	102004904	RMOSHOXMAZYZOK-SAXMSOSVSA-N	C[C@H](CC/C=C(\C)/C=O)[C@H]1CC[C@@]2([C@@]1(CC=C3C2=CCC4[C@@]3(CC[C@@H](C4(C)C)O)C)C)C	7.3		Lipids and lipid-like molecules	Prenol lipids	Triterpenoids	153529	168622	151633
5.19_272.1858m/z	Gliocladic acid	C14H22O4	5.18627	0.686586	272.186	pos	M+NH4	6439616	SLVSUVFUFJKMCV-MZGZCWAVSA-N	CC(C)[C@@H]1CCC(=C[C@H]1/C=C(\CO)/C(=O)O)CO	1.1		Lipids and lipid-like molecules	Prenol lipids	Monoterpenoids	40329.5	35017.7	45672.5
7.70_383.1515m/z	5,6-dichloroandrostane-3,17-diol	C19H30Cl2O2	7.69728	0.05917	383.152	pos	M+Na									183752	177935	180069
4.80_342.1087m/z	Brachystemidine F	C15H19N3O6	4.80218	8.15245	342.109	pos	M+Na-H2O	146116227	JYNALUKELHWIEI-UHFFFAOYSA-N	C1C=C(C(O1)NC(=O)CCC(C(=O)O)N)COC(=O)C2=CC=CN2	-3.5		Organic acids and derivatives	Carboxylic acids and derivatives	Amino acids, peptides, and analogues	30905.7	24985.4	32635.2
8.88_419.3311m/z	Vitamin D2	C28H44O	8.88162	6.67347	419.331	pos	M+Na	5280793	MECHNRXZTMCUDQ-RKHKHRCZSA-N	C[C@H](/C=C/[C@H](C)C(C)C)[C@H]1CC[C@@H]\2[C@@]1(CCC/C2=C\C=C/3\C[C@H](CCC3=C)O)C	7.4	C05441	Lipids and lipid-like molecules	Steroids and steroid derivatives	Vitamin D and derivatives	219953	228600	227884
11.62_319.1306m/z	Xanthohumol	C21H22O5	11.6165	-6.50241	319.131	pos	M+H-2H2O	12986068	PUJSPQKGZNTZCR-RMKNXTFCSA-N	CC(C)(C1CC2=C(O1)C(=C(C=C2O)OC)C(=O)/C=C/C3=CC=C(C=C3)O)O	3	C16417	Phenylpropanoids and polyketides	Cinnamic acids and derivatives	Hydroxycinnamic acids and derivatives	16576.4	15953	22696.8
1.00_370.1246m/z	Isatidine	C18H23NO7	0.999133	-3.88891	370.125	pos	M+Na-H2O	5281734	IDIMIWQPUHURPV-WTWIWYCDSA-N	C/C=C\1/C[C@H]([C@@](C(=O)OCC2=CC[N+]3([C@H]2[C@@H](CC3)OC1=O)[O-])(CO)O)C	0	C10333	Alkaloids and derivatives			104852	108522	98608.4
6.82_340.1313n	Dihydrocitflavanone	C20H20O5	6.81768	0.566666	341.139	pos	M+H-H2O, M+H	73554086	UJIRULANAUYZIL-INIZCTEOSA-N	CC1(CCC2=C(O1)C=C(C3=C2O[C@@H](CC3=O)C4=CC=C(C=C4)O)O)C	3.7		Phenylpropanoids and polyketides	Flavonoids	Flavans	382987	408426	403262
5.48_255.1017m/z	trans-Dehydrocurvularin	C16H18O5	5.48067	0.499172	255.102	pos	M+H-2H2O	6438143	AVIRMQMUBGNCKS-RWCYGVJQSA-N	C[C@H]1CCC/C=C/C(=O)C2=C(CC(=O)O1)C=C(C=C2O)O	3		Phenylpropanoids and polyketides	Macrolides and analogues		70269.3	68929.4	63612.9
1.03_113.0350m/z	Uracil	C4H4N2O2	1.02713	4.01007	113.035	pos	M+H	1174	ISAKRJDGNUQOIC-UHFFFAOYSA-N	C1=CNC(=O)NC1=O	-1.1	C00106	Organoheterocyclic compounds	Diazines	Pyrimidines and pyrimidine derivatives	447000	472484	431540
6.96_291.1956m/z	Hexadecanedioic acid	C16H30O4	6.9612	8.93847	291.196	pos	M+Na-H2O	10459	QQHJDPROMQRDLA-UHFFFAOYSA-N	C(CCCCCCCC(=O)O)CCCCCCC(=O)O	5.4	C19615	Lipids and lipid-like molecules	Fatty Acyls	Fatty acids and conjugates	339093	348193	347488
8.31_365.2324m/z	Sarcostin	C21H34O6	8.31413	0.451965	365.232	pos	M+H-H2O	46173994	WIOBOUWMWWLZKG-QBZJCNLTSA-N	C[C@@H]([C@@]1(CC[C@]2([C@@]1([C@@H](C[C@H]3[C@]2(CC=C4[C@@]3(CC[C@@H](C4)O)C)O)O)C)O)O)O	-0.3	C17770	Lipids and lipid-like molecules	Steroids and steroid derivatives	Pregnane steroids	14726.5	12972.4	14672.9
3.15_385.1606m/z	Eupalinolide H	C22H28O8	3.1542	-9.35162	385.161	pos	M+H-2H2O	162639166	INXZZSZBRLXKNT-HXFHGLJUSA-N	C/C/1=C/[C@@H]2[C@@H]([C@@H](C/C(=C\C[C@H]1OC(=O)C)/CO)OC(=O)/C(=C/CO)/C)C(=C)C(=O)O2	0.6		Lipids and lipid-like molecules	Prenol lipids	Terpene lactones	60139.5	62593.1	58192.4
8.74_358.2953m/z	p-Menth-8-ene-1,2-diol	C10H18O2	8.74088	0.365249	358.295	pos	2M+NH4	94217	WKZWTZTZWGWEGE-UHFFFAOYSA-N	CC(=C)C1CCC(C(C1)O)(C)O	1.5	C18020	Lipids and lipid-like molecules	Prenol lipids	Monoterpenoids	19950.3	22040.5	24807.1
6.99_524.2395m/z	Cytochalasin B	C29H37NO5	6.99027	2.39288	524.239	pos	M+2Na-H	5311281	GBOGMAARMMDZGR-TYHYBEHESA-N	C[C@@H]1CCC[C@H](/C=C/C(=O)O[C@]23[C@@H](/C=C/C1)[C@@H](C(=C)[C@H]([C@H]2[C@@H](NC3=O)CC4=CC=CC=C4)C)O)O	3.4	C19954	Alkaloids and derivatives	Cytochalasans	Cytochalasins	78502.4	86353.4	82073.4
5.30_369.1183m/z	Aucubin	C15H22O9	5.3022	7.90758	369.118	pos	M+Na	91458	RJWJHRPNHPHBRN-FKVJWERZSA-N	C1=CO[C@H]([C@H]2[C@@H]1[C@@H](C=C2CO)O)O[C@H]3[C@@H]([C@H]([C@@H]([C@H](O3)CO)O)O)O	-3	C09771	Lipids and lipid-like molecules	Prenol lipids	Terpene glycosides	40442.7	41757.6	44761.2
7.55_473.1446m/z	Specioside	C24H28O12	7.55353	0.707017	473.145	pos	M+H-2H2O	11948661	SKNVKBJSSSJNCI-UIBFFPKISA-N	C1=CO[C@H]([C@H]2[C@@H]1[C@@H]([C@H]3[C@@]2(O3)CO)OC(=O)/C=C/C4=CC=C(C=C4)O)O[C@H]5[C@@H]([C@H]([C@@H]([C@H](O5)CO)O)O)O	-0.9	C08850	Phenylpropanoids and polyketides	Cinnamic acids and derivatives	Hydroxycinnamic acids and derivatives	751345	776779	631191
4.29_380.1342m/z	Simmondsin	C16H25NO9	4.289	7.1226	380.134	pos	M+Na-H2O	6437384	KURSRHBVYUACKS-XGYNEUJOSA-N	CO[C@H]1C[C@H](/C(=C\C#N)/[C@@H]([C@H]1OC)O)O[C@H]2[C@@H]([C@H]([C@@H]([C@H](O2)CO)O)O)O	-3.3		Organic oxygen compounds	Organooxygen compounds	Carbohydrates and carbohydrate conjugates	90756.4	85462.2	88977.2
7.83_273.0758m/z	Naringenin chalcone	C15H12O5	7.8267	0.110042	273.076	pos	M+H	5280960	YQHMWTPYORBCMF-ZZXKWVIFSA-N	C1=CC(=CC=C1/C=C/C(=O)C2=C(C=C(C=C2O)O)O)O	2.8	C06561	Phenylpropanoids and polyketides	Linear 1,3-diarylpropanoids	Chalcones and dihydrochalcones	78457.7	83932	76719.1
12.19_205.0861m/z	Phomopsinone D	C12H16O5	12.1919	0.821456	205.086	pos	M+H-2H2O	101578425	VWYYNACOORUTNR-GZMMTYOYSA-N	CCC[C@H]1[C@H](C2=C(CO1)C(=CC(=O)O2)OC)O	-0.1		Organoheterocyclic compounds	Pyrans	Pyranones and derivatives	20695.6	18435.4	16793.3
9.29_297.0759m/z	7,8-Dihydro-5,6-dehydromethysticin	C15H14O5	9.29353	9.40878	297.076	pos	M+Na	5273622	BYHVZDRLSCCTND-UHFFFAOYSA-N	COC1=CC(=O)OC(=C1)CCC2=CC3=C(C=C2)OCO3	2.5		Phenylpropanoids and polyketides	Kavalactones		600665	651431	586666
4.82_263.1029m/z	Pistaciamide	C11H11NO4	4.8193	1.15229	263.103	pos	M+ACN+H	154791037	SMQZZRUGTUYBFY-UHFFFAOYSA-N	C1CC(=O)N(C1)C2=C(C=CC(=C2)C(=O)O)O	0.5					55023.8	59605	55149.6
6.56_204.0869m/z	Cyclic N-Acetyl-D-mannosamine	C8H15NO6	6.55932	1.25154	204.087	pos	M+H-H2O	11096158	OVRNDRQMDRJTHS-OZRXBMAMSA-N	CC(=O)N[C@H]1[C@H]([C@@H]([C@H](O[C@H]1O)CO)O)O	-1.7	C00645	Organic oxygen compounds	Organooxygen compounds	Carbohydrates and carbohydrate conjugates	113537	127090	124021
9.44_332.3161m/z	Avocadenol D	C19H38O3	9.4416	0.627951	332.316	pos	M+NH4	145872404	YTOFALDOYQMOHX-DUFJLWIISA-N	CC/C=C/CCCCCCCCCCC[C@H](C[C@H](CO)O)O	5.5		Lipids and lipid-like molecules	Fatty Acyls	Fatty alcohols	70545.1	61444.5	69634.8
1.52_351.1763m/z	7-Hydroxydihydrobotrydial	C17H28O6	1.52158	-4.74447	351.176	pos	M+Na	154812560	QFIZHIXXEOCVCR-QKWFZOGPSA-N	C[C@@H]1C[C@@H]([C@@H]2[C@@]3([C@H]1[C@H](OC[C@]3([C@@H](C2(C)C)O)C)O)O)OC(=O)C	0.9		Organoheterocyclic compounds	Oxanes		49486.4	58920.7	60703
10.43_316.3213m/z	Nonadecanoic acid	C19H38O2	10.4337	0.822364	316.321	pos	M+NH4	12591	ISYWECDDZWTKFF-UHFFFAOYSA-N	CCCCCCCCCCCCCCCCCCC(=O)O	8	C16535	Lipids and lipid-like molecules	Fatty Acyls	Fatty acids and conjugates	2.60848e+06	2.48668e+06	2.33232e+06
6.05_533.1295m/z	Debenzoylgalloylpaeoniflorin	C23H28O14	6.04525	5.64719	533.129	pos	M+Na-H2O	101001427	VUMDOEIOARUSRC-PUFBVGNSSA-N	C[C@]12C[C@@]3([C@@H]4C[C@]1([C@@]4([C@H](O2)O3)CO)O[C@H]5[C@@H]([C@H]([C@@H]([C@H](O5)COC(=O)C6=CC(=C(C(=C6)O)O)O)O)O)O)O	-2.6		Lipids and lipid-like molecules	Prenol lipids	Terpene glycosides	275660	270588	270619
11.86_277.1800m/z	8-O-Acetyltorilolone	C17H26O4	11.8587	0.606909	277.18	pos	M+H-H2O	100932311	WGWWLRBCCJXTGQ-UODBANLJSA-N	C[C@H]1C[C@H]([C@H](CC2=C(C(=O)C[C@H]12)C)C(C)(C)O)OC(=O)C	1.6					82360.2	81682.2	72823.7
8.39_161.0599m/z	6-Methylcoumarin	C10H8O2	8.393	1.19408	161.06	pos	M+H	7092	FXFYOPQLGGEACP-UHFFFAOYSA-N	CC1=CC2=C(C=C1)OC(=O)C=C2	1.8		Phenylpropanoids and polyketides	Coumarins and derivatives		8530.35	8677.95	9057.76
6.32_479.1547m/z	3,4-Dihydroxyallylbenzene 3,4-di-O-glucoside	C21H30O12	6.32015	5.09677	479.155	pos	M+Na-H2O									32553.7	28992	30888.5
7.02_505.1703m/z	Oleuropein	C25H32O13	7.0246	-0.249007	505.17	pos	M+H-2H2O	5281544	RFWGABANNQMHMZ-ZCHJGGQASA-N	C/C=C/1\[C@@H](C(=CO[C@H]1O[C@H]2[C@@H]([C@H]([C@@H]([C@H](O2)CO)O)O)O)C(=O)OC)CC(=O)OCCC3=CC(=C(C=C3)O)O	-0.4	C09794	Lipids and lipid-like molecules	Prenol lipids	Terpene glycosides	59878.5	54100.6	66190.7
8.99_362.3265m/z	cis-p-Menthan-1,8-diol	C10H20O2	8.99197	0.0824483	362.327	pos	2M+NH4	6651	RBNWAMSGVWEHFP-UHFFFAOYSA-N	CC1(CCC(CC1)C(C)(C)O)O	1.2		Lipids and lipid-like molecules	Prenol lipids	Monoterpenoids	444378	428167	398727
5.15_269.1021m/z	Homoarbutin	C13H18O7	5.1535	0.556225	269.102	pos	M+H-H2O	324796	SUSHDSMGFVANCQ-UHFFFAOYSA-N	CC1=C(C=CC(=C1)OC2C(C(C(C(O2)CO)O)O)O)O	-0.4		Organic oxygen compounds	Organooxygen compounds	Carbohydrates and carbohydrate conjugates	34303.2	37165.4	40279.1
8.85_233.1175m/z	Fraxinellone	C14H16O3	8.85137	1.06844	233.117	pos	M+H	124039	XYYAFLHHHZVPRN-GXTWGEPZSA-N	CC1=C2C(=O)O[C@H]([C@@]2(CCC1)C)C3=COC=C3	2.5		Organoheterocyclic compounds	Isobenzofurans		17189.3	21914.5	20155.8
1.30_456.2080m/z	Hymatoxin A	C20H30O7S	1.30352	7.02386	456.208	pos	M+ACN+H	442039	ITEVFNFZADKMQH-QBUATURESA-M	C[C@@]1(CC[C@]2(C(=C[C@@H]3[C@@H]4[C@@]2(CCC[C@@]4(C(=O)O3)C)C)C1)O)CCOS(=O)(=O)[O-]	1.8	C09109	Organoheterocyclic compounds	Naphthofurans		349016	340241	345372
5.03_387.2240m/z	Corypalline	C11H15NO2	5.02645	-9.93083	387.224	pos	2M+H									62199.8	71120.6	67867.8
4.06_269.0901n	Cuscutamine	C15H13N2O3	4.05745	-9.18132	311.124	pos	M+H, M+ACN+H									115067	103519	90142.9
12.60_308.2044m/z	Fibrin	C5H11N3O2	12.5976	1.12703	308.204	pos	2M+NH4					C00290				44924.3	47053	48793.6
1.45_280.1042m/z	Theophylline-7-acetic acid	C9H10N4O4	1.44727	0.762179	280.104	pos	M+ACN+H									3.22919e+06	3.12082e+06	3.26958e+06
7.46_208.0736n	6-Methoxymellein	C11H12O4	7.45665	0.313428	417.155	pos	M+H, 2M+H	83412	AIFNAMVERSBWPS-ZCFIWIBFSA-N	C[C@@H]1CC2=C(C(=CC(=C2)OC)O)C(=O)O1	2.4	C02381	Organoheterocyclic compounds	Benzopyrans	2-benzopyrans	548951	515876	529783
6.03_330.1099m/z	2'',3''-Di-O-acetyl-5''-deoxy-5-fuluro-D-cytidine	C13H16FN3O6	6.02858	0.797175	330.11	pos	M+H	11809635	NWJBWNIUGNXJGO-RPULLILYSA-N	C[C@@H]1[C@H]([C@H]([C@@H](O1)N2C=C(C(=NC2=O)N)F)OC(=O)C)OC(=O)C	-0.7		Nucleosides, nucleotides, and analogues	5'-deoxyribonucleosides		40517.4	33459.6	45505.6
6.92_207.1017m/z	Isoeugenol acetate	C12H14O3	6.9167	0.81304	207.102	pos	M+H	876160	IUSBVFZKQJGVEP-SNAWJCMRSA-N	C/C=C/C1=CC(=C(C=C1)OC(=O)C)OC	2.4		Benzenoids	Phenol esters		16197.2	23151.3	20419.2
7.76_238.0631n	5-Hydroxyflavone	C15H10O3	7.76417	0.331178	271.097	pos	M+CH3OH+H, M+ACN+Na	68112	IYBLVRRCNVHZQJ-UHFFFAOYSA-N	C1=CC=C(C=C1)C2=CC(=O)C3=C(C=CC=C3O2)O	2.5		Phenylpropanoids and polyketides	Flavonoids	Flavones	244041	249775	233755
12.35_372.3110m/z	Glyceryl monolinoleate	C21H38O4	12.3481	0.329161	372.311	pos	M+NH4	5283469	WECGLUPZRHILCT-HZJYTTRNSA-N	CCCCC/C=C\C/C=C\CCCCCCCC(=O)OCC(CO)O	5.8		Lipids and lipid-like molecules	Fatty Acyls	Lineolic acids and derivatives	606574	619767	572792
